# Supplementary material for: 4-[Bis(4-fluorophenyl)methyl]piperazin-1-ium 2-(2-phenylethyl)benzoate
Source: Acta Crystallogr Sect E Struct Rep Online. 2011 Sep 30;67(Pt 10):o2783–4. doi: 10.1107/S160053681103902X (PMC3201291; doi:10.1107/S160053681103902X)
Supplement: Supplementary file 1 [file e-67-o2783-sup1.cif]

##############################################################################
#                                                                            #
# This CIF contains the data in a paper accepted for publication in          #
# Acta Crystallographica Section E. It conforms to the requirements of       #
# Notes for Authors for Acta Crystallographica Section E, and has been       #
# peer reviewed under the auspices of the IUCr Commission on Journals.       #
#                                                                            #
# Full details of the Crystallographic Information File format               #
# are given in the paper "The Crystallographic Information File (CIF):       #
# a New Standard Archive File for Crystallography" by S. R. Hall, F. H.      #
# Allen and I. D. Brown [Acta Cryst. (1991), A47, 655-685].                  #
#                                                                            #
# The current version of the core CIF dictionary is obtainable from          #
# ftp://ftp.iucr.org/pub/cif_core.dic.                                       #
#                                                                            #
# Software is freely available for graphical display of the structure(s)     #
# in this CIF. For information consult the CIF software page                 #
# http://www.iucr.org/resources/cif/software.                                #
#                                                                            #
# This file may be used for bona fide research purposes within the           #
# scientific community so long as proper attribution is given to the journal # 
# article from which it was obtained.                                        #
#                                                                            #
##############################################################################
data_I
_audit_creation_method     SHELXL-97
_chemical_name_systematic
;
1-(4,4'-Difluorobenzhydryl)piperazinium 2-(2-phenylethyl)benzoate
;
_chemical_name_common
;
4-[Bis(4-fluorophenyl)methyl]piperazin-1-ium 2-(2-phenylethyl)benzoate
;
_chemical_formula_moiety     'C17 H19 F2 N2 +, C15 H13 O2 -'
_chemical_formula_sum     'C32 H32 F2 N2 O2'
_chemical_formula_iupac     'C17 H19 F2 N2 +, C15 H13 O2 -'
_chemical_formula_weight     514.60
_chemical_melting_point     ?
_chemical_melting_point_gt     421
_chemical_melting_point_lt     423
_symmetry_cell_setting     monoclinic
_symmetry_space_group_name_H-M     'P 21'
_symmetry_space_group_name_Hall     'P 2yb'
loop_
    _symmetry_equiv_pos_as_xyz
    'x, y, z'
    '-x, y+1/2, -z'
_cell_length_a     8.2330(2)
_cell_length_b     35.5366(10)
_cell_length_c     10.1505(3)
_cell_angle_alpha     90.00
_cell_angle_beta     112.9250(10)
_cell_angle_gamma     90.00
_cell_volume     2735.19(13)
_cell_formula_units_Z     4
_cell_measurement_reflns_used     9860
_cell_measurement_theta_min     2.72
_cell_measurement_theta_max     28.35
_cell_measurement_temperature     200(2)
_exptl_crystal_description     'block'
_exptl_crystal_colour     'colourless'
_exptl_crystal_size_max     0.521
_exptl_crystal_size_mid     0.342
_exptl_crystal_size_min     0.305
_exptl_crystal_density_diffrn     1.250
_exptl_crystal_density_meas     ?
_exptl_crystal_density_method     'not measured'
_exptl_crystal_F_000     1088
_exptl_absorpt_coefficient_mu     0.087
_exptl_absorpt_correction_type     none
_exptl_absorpt_process_details     ?
_exptl_absorpt_correction_T_min     ?
_exptl_absorpt_correction_T_max     ?
_exptl_special_details     ?
_diffrn_ambient_temperature     200(2)
_diffrn_radiation_type     MoK\a
_diffrn_radiation_wavelength     0.71073
_diffrn_radiation_source     'fine-focus sealed tube'
_diffrn_radiation_monochromator     graphite
_diffrn_measurement_device_type     'Bruker APEXII CCD'
_diffrn_measurement_device     ?
_diffrn_measurement_method     '\f and \w scans'
_diffrn_reflns_number     24852
_diffrn_reflns_av_R_equivalents     0.0334
_diffrn_reflns_av_sigmaI/netI     0.0203
_diffrn_reflns_theta_min     2.18
_diffrn_reflns_theta_max     28.37
_diffrn_reflns_theta_full     28.37
_diffrn_measured_fraction_theta_max     0.992
_diffrn_measured_fraction_theta_full     0.992
_diffrn_reflns_limit_h_min     -10
_diffrn_reflns_limit_h_max     10
_diffrn_reflns_limit_k_min     -47
_diffrn_reflns_limit_k_max     47
_diffrn_reflns_limit_l_min     -13
_diffrn_reflns_limit_l_max     13
_refine_special_details
;
Due to the absence of a strong anomalous scatterer, the Flack parameter is
meaningless. Thus, Friedel opposites (6158 pairs) have been merged and the
item was removed from the CIF.
;
_reflns_number_total     6889
_reflns_number_gt     6401
_reflns_threshold_expression     I>2\s(I)
_refine_ls_structure_factor_coef     Fsqd
_refine_ls_matrix_type     full
_refine_ls_R_factor_all     0.0541
_refine_ls_R_factor_gt     0.0504
_refine_ls_wR_factor_gt     0.1264
_refine_ls_wR_factor_ref     0.1293
_refine_ls_goodness_of_fit_ref     1.072
_refine_ls_restrained_S_all     1.071
_refine_ls_number_reflns     6889
_refine_ls_number_parameters     701
_refine_ls_number_restraints     1
_refine_ls_hydrogen_treatment     mixed
_refine_ls_weighting_scheme     calc
_refine_ls_weighting_details
         'calc w=1/[\s^2^(Fo^2^)+(0.0526P)^2^+1.0497P] where P=(Fo^2^+2Fc^2^)/3'
_atom_sites_solution_hydrogens     geom
_atom_sites_solution_primary     direct
_atom_sites_solution_secondary     difmap
_refine_ls_shift/su_max     0.000
_refine_ls_shift/su_mean     0.000
_refine_diff_density_max     0.290
_refine_diff_density_min     -0.208
_refine_ls_extinction_method     none
_refine_ls_extinction_coef     ?
loop_
    _atom_type_symbol
    _atom_type_description
    _atom_type_scat_dispersion_real
    _atom_type_scat_dispersion_imag
    _atom_type_scat_source
    'C' 'C' 0.0033 0.0016
                         'International Tables Vol C Tables 4.2.6.8 and 6.1.1.4'
    'H' 'H' 0.0000 0.0000
                         'International Tables Vol C Tables 4.2.6.8 and 6.1.1.4'
    'F' 'F' 0.0171 0.0103
                         'International Tables Vol C Tables 4.2.6.8 and 6.1.1.4'
    'N' 'N' 0.0061 0.0033
                         'International Tables Vol C Tables 4.2.6.8 and 6.1.1.4'
    'O' 'O' 0.0106 0.0060
                         'International Tables Vol C Tables 4.2.6.8 and 6.1.1.4'
_computing_data_collection     'APEX2 (Bruker, 2010)'
_computing_cell_refinement     'SAINT (Bruker, 2010)'
_computing_data_reduction     'SAINT (Bruker, 2010)'
_computing_structure_solution     'SHELXS97 (Sheldrick, 2008)'
_computing_structure_refinement     'SHELXL97 (Sheldrick, 2008)'
_computing_molecular_graphics
            'ORTEPIII (Farrugia, 1997) and Mercury (Macrae <i>et al.</i>, 2008)'
_computing_publication_material
                            'SHELXL97 (Sheldrick, 2008) and PLATON (Spek, 2009)'
loop_
    _atom_site_type_symbol
    _atom_site_label
    _atom_site_fract_x
    _atom_site_fract_y
    _atom_site_fract_z
    _atom_site_U_iso_or_equiv
    _atom_site_adp_type
    _atom_site_calc_flag
    _atom_site_refinement_flags
    _atom_site_occupancy
    _atom_site_symmetry_multiplicity
    _atom_site_disorder_assembly
    _atom_site_disorder_group
    F F1 1.4107(4) 0.32440(7) 0.8569(3) 0.0889(10) Uani d . 1 1 . .
    F F2 0.3726(4) 0.28909(10) 0.1502(4) 0.1198(15) Uani d . 1 1 . .
    N N1 1.0316(3) 0.18603(6) 0.4512(2) 0.0314(5) Uani d . 1 1 . .
    N N2 1.0636(3) 0.10540(7) 0.4518(2) 0.0305(4) Uani d . 1 1 . .
    H H721 1.043(5) 0.0832(12) 0.482(4) 0.044(10) Uiso d . 1 1 . .
    H H722 1.118(5) 0.1010(11) 0.382(4) 0.047(10) Uiso d . 1 1 . .
    C C1 1.0484(4) 0.22471(8) 0.4080(3) 0.0355(6) Uani d . 1 1 . .
    H H1 1.1065 0.2243 0.3380 0.043 Uiso calc R 1 1 . .
    C C11 1.1561(4) 0.24926(9) 0.5339(3) 0.0388(6) Uani d . 1 1 . .
    C C12 1.1569(4) 0.24388(9) 0.6691(3) 0.0430(7) Uani d . 1 1 . .
    H H12 1.0970 0.2228 0.6866 0.052 Uiso calc R 1 1 . .
    C C13 1.2436(5) 0.26877(10) 0.7796(4) 0.0517(8) Uani d . 1 1 . .
    H H13 1.2447 0.2651 0.8726 0.062 Uiso calc R 1 1 . .
    C C14 1.3285(5) 0.29921(10) 0.7495(4) 0.0596(10) Uani d . 1 1 . .
    C C15 1.3315(5) 0.30519(11) 0.6190(5) 0.0644(11) Uani d . 1 1 . .
    H H15 1.3920 0.3263 0.6024 0.077 Uiso calc R 1 1 . .
    C C16 1.2453(4) 0.28013(10) 0.5099(4) 0.0498(8) Uani d . 1 1 . .
    H H16 1.2468 0.2840 0.4178 0.060 Uiso calc R 1 1 . .
    C C21 0.8656(4) 0.24235(9) 0.3364(3) 0.0428(7) Uani d . 1 1 . .
    C C22 0.8159(6) 0.26097(11) 0.2082(4) 0.0613(10) Uani d . 1 1 . .
    H H22 0.8960 0.2625 0.1617 0.074 Uiso calc R 1 1 . .
    C C23 0.6517(7) 0.27755(12) 0.1455(6) 0.0815(17) Uani d . 1 1 . .
    H H23 0.6190 0.2909 0.0579 0.098 Uiso calc R 1 1 . .
    C C24 0.5385(7) 0.27419(12) 0.2126(6) 0.0814(17) Uani d . 1 1 . .
    C C25 0.5820(6) 0.25625(17) 0.3407(5) 0.0835(17) Uani d . 1 1 . .
    H H25 0.5007 0.2547 0.3860 0.100 Uiso calc R 1 1 . .
    C C26 0.7489(5) 0.24032(14) 0.4030(4) 0.0634(11) Uani d . 1 1 . .
    H H26 0.7827 0.2279 0.4926 0.076 Uiso calc R 1 1 . .
    C C31 0.9217(4) 0.16322(8) 0.3277(3) 0.0363(6) Uani d . 1 1 . .
    H H31A 0.9803 0.1610 0.2594 0.044 Uiso calc R 1 1 . .
    H H31B 0.8066 0.1758 0.2779 0.044 Uiso calc R 1 1 . .
    C C32 0.8927(4) 0.12467(9) 0.3757(3) 0.0385(6) Uani d . 1 1 . .
    H H32A 0.8286 0.1269 0.4401 0.046 Uiso calc R 1 1 . .
    H H32B 0.8194 0.1096 0.2916 0.046 Uiso calc R 1 1 . .
    C C33 1.1822(4) 0.12887(8) 0.5717(3) 0.0356(6) Uani d . 1 1 . .
    H H33A 1.2989 0.1165 0.6158 0.043 Uiso calc R 1 1 . .
    H H33B 1.1322 0.1312 0.6457 0.043 Uiso calc R 1 1 . .
    C C34 1.2041(4) 0.16766(8) 0.5187(3) 0.0325(5) Uani d . 1 1 . .
    H H34A 1.2818 0.1831 0.6000 0.039 Uiso calc R 1 1 . .
    H H34B 1.2601 0.1655 0.4487 0.039 Uiso calc R 1 1 . .
    F F3 0.9184(4) 0.30926(7) 0.8907(3) 0.0936(11) Uani d . 1 1 . .
    F F4 -0.1354(4) 0.35140(9) 0.2007(4) 0.0943(10) Uani d . 1 1 . .
    N N3 0.5476(3) 0.44862(6) 0.4875(2) 0.0303(4) Uani d . 1 1 . .
    N N4 0.5911(3) 0.52871(6) 0.4938(2) 0.0300(4) Uani d . 1 1 . .
    H H741 0.645(4) 0.5329(9) 0.429(3) 0.027(7) Uiso d . 1 1 . .
    H H742 0.573(5) 0.5529(12) 0.533(4) 0.047(10) Uiso d . 1 1 . .
    C C2 0.5545(4) 0.40945(8) 0.4434(3) 0.0330(5) Uani d . 1 1 . .
    H H2 0.6090 0.4090 0.3709 0.040 Uiso calc R 1 1 . .
    C C41 0.6616(4) 0.38422(8) 0.5681(3) 0.0363(6) Uani d . 1 1 . .
    C C42 0.6641(5) 0.38961(9) 0.7039(4) 0.0444(7) Uani d . 1 1 . .
    H H42 0.6053 0.4107 0.7225 0.053 Uiso calc R 1 1 . .
    C C43 0.7521(6) 0.36434(10) 0.8138(4) 0.0552(9) Uani d . 1 1 . .
    H H43 0.7539 0.3679 0.9071 0.066 Uiso calc R 1 1 . .
    C C44 0.8353(6) 0.33440(10) 0.7838(4) 0.0635(12) Uani d . 1 1 . .
    C C45 0.8376(5) 0.32788(11) 0.6516(5) 0.0617(11) Uani d . 1 1 . .
    H H45 0.8971 0.3067 0.6345 0.074 Uiso calc R 1 1 . .
    C C46 0.7499(4) 0.35332(10) 0.5432(4) 0.0465(7) Uani d . 1 1 . .
    H H46 0.7501 0.3496 0.4506 0.056 Uiso calc R 1 1 . .
    C C51 0.3684(4) 0.39346(8) 0.3756(3) 0.0378(6) Uani d . 1 1 . .
    C C52 0.2507(4) 0.39973(10) 0.4405(4) 0.0462(7) Uani d . 1 1 . .
    H H52 0.2867 0.4143 0.5256 0.055 Uiso calc R 1 1 . .
    C C53 0.0810(5) 0.38509(12) 0.3830(4) 0.0578(9) Uani d . 1 1 . .
    H H53 0.0004 0.3893 0.4277 0.069 Uiso calc R 1 1 . .
    C C54 0.0338(5) 0.36447(11) 0.2600(5) 0.0622(11) Uani d . 1 1 . .
    C C55 0.1451(6) 0.35709(11) 0.1942(5) 0.0675(12) Uani d . 1 1 . .
    H H55 0.1083 0.3421 0.1101 0.081 Uiso calc R 1 1 . .
    C C56 0.3157(5) 0.37207(10) 0.2527(4) 0.0520(8) Uani d . 1 1 . .
    H H56 0.3955 0.3675 0.2076 0.062 Uiso calc R 1 1 . .
    C C61 0.4425(4) 0.47188(8) 0.3648(3) 0.0343(6) Uani d . 1 1 . .
    H H61A 0.3265 0.4599 0.3131 0.041 Uiso calc R 1 1 . .
    H H61B 0.5034 0.4740 0.2981 0.041 Uiso calc R 1 1 . .
    C C62 0.4163(4) 0.51067(8) 0.4146(3) 0.0355(6) Uani d . 1 1 . .
    H H62A 0.3463 0.5263 0.3311 0.043 Uiso calc R 1 1 . .
    H H62B 0.3505 0.5087 0.4778 0.043 Uiso calc R 1 1 . .
    C C63 0.7059(4) 0.50441(8) 0.6112(3) 0.0347(6) Uani d . 1 1 . .
    H H63A 0.6558 0.5021 0.6851 0.042 Uiso calc R 1 1 . .
    H H63B 0.8242 0.5160 0.6562 0.042 Uiso calc R 1 1 . .
    C C64 0.7228(4) 0.46568(8) 0.5556(3) 0.0344(6) Uani d . 1 1 . .
    H H64A 0.7786 0.4677 0.4853 0.041 Uiso calc R 1 1 . .
    H H64B 0.7985 0.4496 0.6356 0.041 Uiso calc R 1 1 . .
    O O11 0.4801(3) 0.09313(7) 0.4005(2) 0.0450(5) Uani d . 1 1 . .
    O O12 0.2001(3) 0.09716(8) 0.2522(2) 0.0479(6) Uani d . 1 1 . .
    C C3 0.4593(4) 0.05677(9) 0.0815(3) 0.0387(6) Uani d . 1 1 . .
    H H3A 0.4231 0.0473 -0.0177 0.046 Uiso calc R 1 1 . .
    H H3B 0.3700 0.0483 0.1179 0.046 Uiso calc R 1 1 . .
    C C4 0.6352(4) 0.03940(10) 0.1726(4) 0.0432(7) Uani d . 1 1 . .
    H H4A 0.6630 0.0462 0.2737 0.052 Uiso calc R 1 1 . .
    H H4B 0.7271 0.0508 0.1451 0.052 Uiso calc R 1 1 . .
    C C70 0.3612(4) 0.10230(7) 0.2842(3) 0.0303(5) Uani d . 1 1 . .
    C C71 0.4142(3) 0.12085(8) 0.1735(3) 0.0286(5) Uani d . 1 1 . .
    C C72 0.4604(3) 0.09921(9) 0.0786(3) 0.0328(6) Uani d . 1 1 . .
    C C73 0.5049(4) 0.11850(11) -0.0232(3) 0.0468(8) Uani d . 1 1 . .
    H H73 0.5364 0.1044 -0.0892 0.056 Uiso calc R 1 1 . .
    C C74 0.5045(5) 0.15704(12) -0.0306(4) 0.0528(9) Uani d . 1 1 . .
    H H74 0.5362 0.1692 -0.1005 0.063 Uiso calc R 1 1 . .
    C C75 0.4583(5) 0.17797(10) 0.0633(4) 0.0476(8) Uani d . 1 1 . .
    H H75 0.4574 0.2047 0.0583 0.057 Uiso calc R 1 1 . .
    C C76 0.4130(4) 0.15991(9) 0.1651(3) 0.0384(6) Uani d . 1 1 . .
    H H76 0.3808 0.1744 0.2299 0.046 Uiso calc R 1 1 . .
    C C81 0.6466(4) -0.00298(10) 0.1627(4) 0.0436(7) Uani d . 1 1 . .
    C C82 0.7804(4) -0.02184(11) 0.2695(4) 0.0459(7) Uani d . 1 1 . .
    H H82 0.8586 -0.0082 0.3498 0.055 Uiso calc R 1 1 . .
    C C83 0.8023(5) -0.06030(12) 0.2611(5) 0.0567(9) Uani d . 1 1 . .
    H H83 0.8960 -0.0728 0.3348 0.068 Uiso calc R 1 1 . .
    C C84 0.6894(6) -0.08038(12) 0.1471(5) 0.0645(11) Uani d . 1 1 . .
    H H84 0.7046 -0.1067 0.1412 0.077 Uiso calc R 1 1 . .
    C C85 0.5545(7) -0.06220(13) 0.0419(6) 0.0752(13) Uani d . 1 1 . .
    H H85 0.4742 -0.0762 -0.0360 0.090 Uiso calc R 1 1 . .
    C C86 0.5335(6) -0.02363(12) 0.0474(5) 0.0658(11) Uani d . 1 1 . .
    H H86 0.4414 -0.0113 -0.0280 0.079 Uiso calc R 1 1 . .
    O O21 1.2741(3) 0.03769(8) 0.7060(2) 0.0476(6) Uani d . 1 1 . .
    O O22 0.9933(3) 0.04102(7) 0.5589(2) 0.0474(6) Uani d . 1 1 . .
    C C5 1.0165(4) 0.07915(9) 0.8772(3) 0.0372(6) Uani d . 1 1 . .
    H H5A 1.1055 0.0874 0.8401 0.045 Uiso calc R 1 1 . .
    H H5B 1.0531 0.0889 0.9760 0.045 Uiso calc R 1 1 . .
    C C6 0.8398(4) 0.09635(10) 0.7856(4) 0.0454(7) Uani d . 1 1 . .
    H H6A 0.8111 0.0891 0.6848 0.054 Uiso calc R 1 1 . .
    H H6B 0.7485 0.0852 0.8146 0.054 Uiso calc R 1 1 . .
    C C90 1.1135(4) 0.03262(7) 0.6758(3) 0.0290(5) Uani d . 1 1 . .
    C C91 1.0624(3) 0.01466(8) 0.7887(3) 0.0284(5) Uani d . 1 1 . .
    C C92 1.0155(3) 0.03688(8) 0.8817(3) 0.0318(5) Uani d . 1 1 . .
    C C93 0.9734(4) 0.01861(11) 0.9856(3) 0.0435(7) Uani d . 1 1 . .
    H H93 0.9430 0.0331 1.0512 0.052 Uiso calc R 1 1 . .
    C C94 0.9748(5) -0.02027(12) 0.9953(4) 0.0505(8) Uani d . 1 1 . .
    H H94 0.9443 -0.0321 1.0665 0.061 Uiso calc R 1 1 . .
    C C95 1.0202(5) -0.04179(10) 0.9028(4) 0.0479(8) Uani d . 1 1 . .
    H H95 1.0210 -0.0685 0.9093 0.057 Uiso calc R 1 1 . .
    C C96 1.0649(4) -0.02419(9) 0.7995(3) 0.0394(6) Uani d . 1 1 . .
    H H96 1.0975 -0.0389 0.7356 0.047 Uiso calc R 1 1 . .
    C C101 0.8281(4) 0.13874(10) 0.7924(4) 0.0438(7) Uani d . 1 1 . .
    C C102 0.9426(6) 0.16027(12) 0.9050(5) 0.0647(11) Uani d . 1 1 . .
    H H102 1.0362 0.1484 0.9810 0.078 Uiso calc R 1 1 . .
    C C103 0.9205(7) 0.19880(13) 0.9066(6) 0.0736(13) Uani d . 1 1 . .
    H H103 1.0012 0.2132 0.9828 0.088 Uiso calc R 1 1 . .
    C C104 0.7849(6) 0.21651(11) 0.8007(6) 0.0662(11) Uani d . 1 1 . .
    H H104 0.7693 0.2429 0.8034 0.079 Uiso calc R 1 1 . .
    C C105 0.6722(5) 0.19542(11) 0.6909(5) 0.0555(9) Uani d . 1 1 . .
    H H105 0.5769 0.2075 0.6171 0.067 Uiso calc R 1 1 . .
    C C106 0.6932(4) 0.15714(11) 0.6844(4) 0.0476(7) Uani d . 1 1 . .
    H H106 0.6145 0.1433 0.6052 0.057 Uiso calc R 1 1 . .
loop_
    _atom_site_aniso_label
    _atom_site_aniso_U_11
    _atom_site_aniso_U_22
    _atom_site_aniso_U_33
    _atom_site_aniso_U_12
    _atom_site_aniso_U_13
    _atom_site_aniso_U_23
    F1 0.096(2) 0.0387(12) 0.0827(17) -0.0108(13) -0.0189(15) -0.0037(12)
    F2 0.0812(19) 0.090(2) 0.120(2) 0.0560(17) -0.0348(17) -0.0352(19)
    N1 0.0293(11) 0.0271(11) 0.0342(11) 0.0013(9) 0.0084(9) 0.0027(8)
    N2 0.0326(11) 0.0275(11) 0.0334(11) 0.0002(9) 0.0150(9) 0.0045(9)
    C1 0.0360(14) 0.0322(14) 0.0376(14) 0.0025(11) 0.0136(11) 0.0054(11)
    C11 0.0347(14) 0.0318(14) 0.0455(15) 0.0053(11) 0.0107(12) 0.0092(11)
    C12 0.0468(17) 0.0325(15) 0.0447(16) -0.0021(13) 0.0125(13) 0.0031(12)
    C13 0.056(2) 0.0381(17) 0.0487(18) 0.0050(15) 0.0068(15) -0.0011(13)
    C14 0.056(2) 0.0283(16) 0.066(2) -0.0024(15) -0.0074(17) 0.0033(15)
    C15 0.051(2) 0.0377(18) 0.076(3) -0.0085(15) -0.0063(18) 0.0159(17)
    C16 0.0392(16) 0.0417(18) 0.062(2) -0.0010(14) 0.0121(14) 0.0167(15)
    C21 0.0471(17) 0.0314(15) 0.0397(15) 0.0084(12) 0.0056(13) 0.0010(11)
    C22 0.061(2) 0.0430(19) 0.055(2) -0.0063(16) -0.0035(17) 0.0135(16)
    C23 0.073(3) 0.042(2) 0.079(3) -0.002(2) -0.025(2) 0.018(2)
    C24 0.061(3) 0.045(2) 0.088(3) 0.028(2) -0.026(2) -0.024(2)
    C25 0.057(2) 0.113(4) 0.064(3) 0.044(3) 0.006(2) -0.025(3)
    C26 0.053(2) 0.084(3) 0.0454(18) 0.032(2) 0.0104(15) -0.0022(18)
    C31 0.0302(13) 0.0332(14) 0.0374(14) 0.0011(11) 0.0043(11) 0.0010(11)
    C32 0.0271(12) 0.0391(16) 0.0472(16) 0.0001(11) 0.0122(12) -0.0001(12)
    C33 0.0349(13) 0.0359(15) 0.0315(13) 0.0036(11) 0.0081(11) 0.0043(10)
    C34 0.0263(12) 0.0303(13) 0.0368(13) 0.0011(10) 0.0077(10) 0.0031(10)
    F3 0.117(2) 0.0433(13) 0.0669(15) 0.0117(14) -0.0221(15) 0.0043(11)
    F4 0.0596(14) 0.0745(18) 0.112(2) -0.0370(13) -0.0065(14) -0.0032(16)
    N3 0.0278(11) 0.0243(10) 0.0350(11) -0.0013(8) 0.0081(9) -0.0030(8)
    N4 0.0299(11) 0.0287(11) 0.0342(11) -0.0016(9) 0.0155(9) -0.0035(8)
    C2 0.0388(14) 0.0272(13) 0.0341(13) -0.0006(11) 0.0153(11) -0.0034(10)
    C41 0.0360(14) 0.0269(13) 0.0436(15) -0.0009(11) 0.0129(12) -0.0039(11)
    C42 0.0516(18) 0.0336(16) 0.0454(16) 0.0010(13) 0.0159(14) -0.0008(12)
    C43 0.069(2) 0.0392(18) 0.0427(17) -0.0043(16) 0.0053(16) 0.0003(13)
    C44 0.069(2) 0.0320(17) 0.057(2) -0.0004(16) -0.0104(18) 0.0013(14)
    C45 0.058(2) 0.0330(17) 0.071(2) 0.0139(15) -0.0001(18) -0.0100(16)
    C46 0.0436(17) 0.0359(16) 0.0530(18) 0.0030(13) 0.0111(14) -0.0089(13)
    C51 0.0432(15) 0.0249(13) 0.0375(14) -0.0049(11) 0.0073(12) -0.0025(10)
    C52 0.0448(17) 0.0463(17) 0.0464(17) -0.0168(14) 0.0163(14) -0.0050(13)
    C53 0.0496(19) 0.054(2) 0.065(2) -0.0190(16) 0.0168(17) 0.0047(17)
    C54 0.049(2) 0.0357(17) 0.075(3) -0.0171(15) -0.0046(18) 0.0060(16)
    C55 0.067(3) 0.0378(18) 0.065(2) -0.0010(17) -0.0110(19) -0.0186(16)
    C56 0.057(2) 0.0368(16) 0.0480(18) 0.0038(14) 0.0049(15) -0.0126(14)
    C61 0.0306(13) 0.0311(14) 0.0347(13) -0.0041(11) 0.0056(10) -0.0033(10)
    C62 0.0271(12) 0.0307(14) 0.0467(15) 0.0003(10) 0.0122(11) -0.0012(11)
    C63 0.0355(13) 0.0293(13) 0.0345(13) -0.0031(11) 0.0084(11) -0.0036(10)
    C64 0.0255(12) 0.0326(14) 0.0402(14) -0.0008(10) 0.0074(10) -0.0027(11)
    O11 0.0446(12) 0.0491(13) 0.0376(11) -0.0035(10) 0.0119(9) 0.0152(9)
    O12 0.0352(11) 0.0733(17) 0.0412(11) -0.0098(11) 0.0214(9) 0.0006(11)
    C3 0.0359(14) 0.0436(17) 0.0376(14) 0.0001(12) 0.0155(12) -0.0065(12)
    C4 0.0326(14) 0.0419(16) 0.0501(17) -0.0010(12) 0.0106(12) -0.0086(13)
    C70 0.0397(14) 0.0266(12) 0.0292(12) -0.0022(10) 0.0185(10) -0.0040(9)
    C71 0.0241(11) 0.0342(13) 0.0268(11) -0.0040(10) 0.0092(9) 0.0023(9)
    C72 0.0271(12) 0.0427(16) 0.0286(12) 0.0007(11) 0.0108(10) 0.0007(10)
    C73 0.0440(16) 0.066(2) 0.0367(15) -0.0039(15) 0.0229(13) -0.0004(14)
    C74 0.0529(19) 0.064(2) 0.0466(18) -0.0066(17) 0.0246(15) 0.0187(16)
    C75 0.0478(18) 0.0401(17) 0.0538(19) -0.0073(14) 0.0187(15) 0.0123(14)
    C76 0.0427(15) 0.0318(14) 0.0426(15) -0.0044(12) 0.0185(12) 0.0010(11)
    C81 0.0313(14) 0.0442(17) 0.0551(18) -0.0005(13) 0.0166(13) -0.0083(14)
    C82 0.0386(16) 0.055(2) 0.0481(17) -0.0031(14) 0.0215(13) 0.0008(14)
    C83 0.052(2) 0.059(2) 0.069(2) 0.0083(18) 0.0354(18) 0.0204(19)
    C84 0.069(3) 0.0378(19) 0.099(3) 0.0017(18) 0.047(2) 0.0075(19)
    C85 0.076(3) 0.045(2) 0.089(3) -0.007(2) 0.014(2) -0.018(2)
    C86 0.055(2) 0.045(2) 0.075(3) 0.0003(17) 0.0012(19) -0.0105(18)
    O21 0.0380(11) 0.0722(17) 0.0379(11) -0.0064(11) 0.0206(9) 0.0020(10)
    O22 0.0448(12) 0.0552(14) 0.0382(11) -0.0088(11) 0.0118(9) 0.0152(10)
    C5 0.0346(14) 0.0375(15) 0.0431(15) -0.0010(11) 0.0190(12) -0.0079(12)
    C6 0.0341(14) 0.0447(18) 0.0513(18) -0.0007(13) 0.0100(13) -0.0109(14)
    C90 0.0355(13) 0.0249(12) 0.0297(12) -0.0029(10) 0.0162(10) -0.0013(9)
    C91 0.0232(11) 0.0329(13) 0.0284(12) -0.0018(9) 0.0094(9) 0.0014(9)
    C92 0.0266(12) 0.0402(15) 0.0299(12) -0.0030(11) 0.0123(10) -0.0012(10)
    C93 0.0464(17) 0.057(2) 0.0341(14) -0.0012(15) 0.0226(13) 0.0005(13)
    C94 0.056(2) 0.060(2) 0.0409(16) -0.0091(17) 0.0245(14) 0.0137(14)
    C95 0.0498(19) 0.0427(18) 0.0494(18) -0.0071(14) 0.0174(15) 0.0115(13)
    C96 0.0395(15) 0.0380(16) 0.0436(15) -0.0032(12) 0.0194(12) 0.0009(12)
    C101 0.0344(14) 0.0357(15) 0.0619(19) -0.0020(12) 0.0195(14) -0.0098(14)
    C102 0.050(2) 0.049(2) 0.072(3) -0.0002(17) -0.0006(18) -0.0118(19)
    C103 0.071(3) 0.047(2) 0.091(3) -0.011(2) 0.019(2) -0.023(2)
    C104 0.067(3) 0.0350(19) 0.109(4) -0.0043(17) 0.047(3) -0.0024(19)
    C105 0.0471(18) 0.049(2) 0.077(2) 0.0017(16) 0.0314(18) 0.0175(18)
    C106 0.0366(15) 0.054(2) 0.0567(19) -0.0030(14) 0.0226(14) -0.0064(15)
_geom_special_details
;
;
loop_
    _geom_bond_atom_site_label_1
    _geom_bond_atom_site_label_2
    _geom_bond_site_symmetry_2
    _geom_bond_distance
    _geom_bond_publ_flag
    F1 C14 . 1.369(4) ?
    F2 C24 . 1.369(5) ?
    N1 C1 . 1.466(4) ?
    N1 C34 . 1.468(3) ?
    N1 C31 . 1.471(3) ?
    N2 C32 . 1.483(4) ?
    N2 C33 . 1.485(4) ?
    N2 H721 . 0.89(4) ?
    N2 H722 . 0.99(4) ?
    C1 C11 . 1.515(4) ?
    C1 C21 . 1.528(4) ?
    C1 H1 . 1.0000 ?
    C11 C12 . 1.383(5) ?
    C11 C16 . 1.393(4) ?
    C12 C13 . 1.388(5) ?
    C12 H12 . 0.9500 ?
    C13 C14 . 1.385(6) ?
    C13 H13 . 0.9500 ?
    C14 C15 . 1.351(6) ?
    C15 C16 . 1.382(6) ?
    C15 H15 . 0.9500 ?
    C16 H16 . 0.9500 ?
    C21 C22 . 1.373(5) ?
    C21 C26 . 1.375(6) ?
    C22 C23 . 1.382(6) ?
    C22 H22 . 0.9500 ?
    C23 C24 . 1.358(8) ?
    C23 H23 . 0.9500 ?
    C24 C25 . 1.365(8) ?
    C25 C26 . 1.390(5) ?
    C25 H25 . 0.9500 ?
    C26 H26 . 0.9500 ?
    C31 C32 . 1.504(4) ?
    C31 H31A . 0.9900 ?
    C31 H31B . 0.9900 ?
    C32 H32A . 0.9900 ?
    C32 H32B . 0.9900 ?
    C33 C34 . 1.515(4) ?
    C33 H33A . 0.9900 ?
    C33 H33B . 0.9900 ?
    C34 H34A . 0.9900 ?
    C34 H34B . 0.9900 ?
    F3 C44 . 1.365(4) ?
    F4 C54 . 1.366(4) ?
    N3 C61 . 1.464(3) ?
    N3 C64 . 1.466(3) ?
    N3 C2 . 1.470(3) ?
    N4 C63 . 1.477(4) ?
    N4 C62 . 1.492(3) ?
    N4 H741 . 0.94(3) ?
    N4 H742 . 0.98(4) ?
    C2 C41 . 1.521(4) ?
    C2 C51 . 1.524(4) ?
    C2 H2 . 1.0000 ?
    C41 C42 . 1.384(5) ?
    C41 C46 . 1.393(4) ?
    C42 C43 . 1.395(5) ?
    C42 H42 . 0.9500 ?
    C43 C44 . 1.362(6) ?
    C43 H43 . 0.9500 ?
    C44 C45 . 1.370(7) ?
    C45 C46 . 1.389(5) ?
    C45 H45 . 0.9500 ?
    C46 H46 . 0.9500 ?
    C51 C56 . 1.378(4) ?
    C51 C52 . 1.386(5) ?
    C52 C53 . 1.388(5) ?
    C52 H52 . 0.9500 ?
    C53 C54 . 1.368(6) ?
    C53 H53 . 0.9500 ?
    C54 C55 . 1.353(7) ?
    C55 C56 . 1.399(6) ?
    C55 H55 . 0.9500 ?
    C56 H56 . 0.9500 ?
    C61 C62 . 1.512(4) ?
    C61 H61A . 0.9900 ?
    C61 H61B . 0.9900 ?
    C62 H62A . 0.9900 ?
    C62 H62B . 0.9900 ?
    C63 C64 . 1.514(4) ?
    C63 H63A . 0.9900 ?
    C63 H63B . 0.9900 ?
    C64 H64A . 0.9900 ?
    C64 H64B . 0.9900 ?
    O11 C70 . 1.248(3) ?
    O12 C70 . 1.250(3) ?
    C3 C72 . 1.508(4) ?
    C3 C4 . 1.513(4) ?
    C3 H3A . 0.9900 ?
    C3 H3B . 0.9900 ?
    C4 C81 . 1.515(5) ?
    C4 H4A . 0.9900 ?
    C4 H4B . 0.9900 ?
    C70 C71 . 1.506(3) ?
    C71 C76 . 1.391(4) ?
    C71 C72 . 1.396(4) ?
    C72 C73 . 1.402(4) ?
    C73 C74 . 1.372(6) ?
    C73 H73 . 0.9500 ?
    C74 C75 . 1.375(6) ?
    C74 H74 . 0.9500 ?
    C75 C76 . 1.385(4) ?
    C75 H75 . 0.9500 ?
    C76 H76 . 0.9500 ?
    C81 C82 . 1.381(5) ?
    C81 C86 . 1.388(5) ?
    C82 C83 . 1.386(6) ?
    C82 H82 . 0.9500 ?
    C83 C84 . 1.369(6) ?
    C83 H83 . 0.9500 ?
    C84 C85 . 1.366(7) ?
    C84 H84 . 0.9500 ?
    C85 C86 . 1.386(6) ?
    C85 H85 . 0.9500 ?
    C86 H86 . 0.9500 ?
    O21 C90 . 1.249(3) ?
    O22 C90 . 1.250(3) ?
    C5 C92 . 1.503(4) ?
    C5 C6 . 1.517(4) ?
    C5 H5A . 0.9900 ?
    C5 H5B . 0.9900 ?
    C6 C101 . 1.513(5) ?
    C6 H6A . 0.9900 ?
    C6 H6B . 0.9900 ?
    C90 C91 . 1.508(3) ?
    C91 C96 . 1.384(4) ?
    C91 C92 . 1.396(4) ?
    C92 C93 . 1.393(4) ?
    C93 C94 . 1.385(5) ?
    C93 H93 . 0.9500 ?
    C94 C95 . 1.371(6) ?
    C94 H94 . 0.9500 ?
    C95 C96 . 1.388(4) ?
    C95 H95 . 0.9500 ?
    C96 H96 . 0.9500 ?
    C101 C106 . 1.383(5) ?
    C101 C102 . 1.393(5) ?
    C102 C103 . 1.383(6) ?
    C102 H102 . 0.9500 ?
    C103 C104 . 1.365(7) ?
    C103 H103 . 0.9500 ?
    C104 C105 . 1.363(6) ?
    C104 H104 . 0.9500 ?
    C105 C106 . 1.376(6) ?
    C105 H105 . 0.9500 ?
    C106 H106 . 0.9500 ?
loop_
    _geom_angle_atom_site_label_1
    _geom_angle_atom_site_label_2
    _geom_angle_atom_site_label_3
    _geom_angle_site_symmetry_1
    _geom_angle_site_symmetry_3
    _geom_angle
    _geom_angle_publ_flag
    C1 N1 C34 . . 111.7(2) ?
    C1 N1 C31 . . 111.1(2) ?
    C34 N1 C31 . . 108.4(2) ?
    C32 N2 C33 . . 110.8(2) ?
    C32 N2 H721 . . 109(2) ?
    C33 N2 H721 . . 111(2) ?
    C32 N2 H722 . . 108(2) ?
    C33 N2 H722 . . 110(2) ?
    H721 N2 H722 . . 108(3) ?
    N1 C1 C11 . . 112.4(2) ?
    N1 C1 C21 . . 109.7(2) ?
    C11 C1 C21 . . 108.0(2) ?
    N1 C1 H1 . . 108.9 ?
    C11 C1 H1 . . 108.9 ?
    C21 C1 H1 . . 108.9 ?
    C12 C11 C16 . . 118.9(3) ?
    C12 C11 C1 . . 122.1(3) ?
    C16 C11 C1 . . 118.8(3) ?
    C11 C12 C13 . . 121.0(3) ?
    C11 C12 H12 . . 119.5 ?
    C13 C12 H12 . . 119.5 ?
    C14 C13 C12 . . 117.7(4) ?
    C14 C13 H13 . . 121.2 ?
    C12 C13 H13 . . 121.2 ?
    C15 C14 F1 . . 119.1(4) ?
    C15 C14 C13 . . 122.8(3) ?
    F1 C14 C13 . . 118.1(4) ?
    C14 C15 C16 . . 118.9(4) ?
    C14 C15 H15 . . 120.5 ?
    C16 C15 H15 . . 120.5 ?
    C15 C16 C11 . . 120.6(4) ?
    C15 C16 H16 . . 119.7 ?
    C11 C16 H16 . . 119.7 ?
    C22 C21 C26 . . 119.0(4) ?
    C22 C21 C1 . . 121.5(4) ?
    C26 C21 C1 . . 119.5(3) ?
    C21 C22 C23 . . 121.2(5) ?
    C21 C22 H22 . . 119.4 ?
    C23 C22 H22 . . 119.4 ?
    C24 C23 C22 . . 118.1(4) ?
    C24 C23 H23 . . 120.9 ?
    C22 C23 H23 . . 120.9 ?
    C23 C24 C25 . . 122.9(4) ?
    C23 C24 F2 . . 119.3(5) ?
    C25 C24 F2 . . 117.8(6) ?
    C24 C25 C26 . . 118.0(5) ?
    C24 C25 H25 . . 121.0 ?
    C26 C25 H25 . . 121.0 ?
    C21 C26 C25 . . 120.7(4) ?
    C21 C26 H26 . . 119.6 ?
    C25 C26 H26 . . 119.6 ?
    N1 C31 C32 . . 110.4(2) ?
    N1 C31 H31A . . 109.6 ?
    C32 C31 H31A . . 109.6 ?
    N1 C31 H31B . . 109.6 ?
    C32 C31 H31B . . 109.6 ?
    H31A C31 H31B . . 108.1 ?
    N2 C32 C31 . . 110.5(2) ?
    N2 C32 H32A . . 109.5 ?
    C31 C32 H32A . . 109.5 ?
    N2 C32 H32B . . 109.5 ?
    C31 C32 H32B . . 109.5 ?
    H32A C32 H32B . . 108.1 ?
    N2 C33 C34 . . 110.5(2) ?
    N2 C33 H33A . . 109.5 ?
    C34 C33 H33A . . 109.5 ?
    N2 C33 H33B . . 109.5 ?
    C34 C33 H33B . . 109.5 ?
    H33A C33 H33B . . 108.1 ?
    N1 C34 C33 . . 110.1(2) ?
    N1 C34 H34A . . 109.6 ?
    C33 C34 H34A . . 109.6 ?
    N1 C34 H34B . . 109.6 ?
    C33 C34 H34B . . 109.6 ?
    H34A C34 H34B . . 108.2 ?
    C61 N3 C64 . . 108.3(2) ?
    C61 N3 C2 . . 110.8(2) ?
    C64 N3 C2 . . 112.8(2) ?
    C63 N4 C62 . . 111.3(2) ?
    C63 N4 H741 . . 109(2) ?
    C62 N4 H741 . . 108.0(19) ?
    C63 N4 H742 . . 110(2) ?
    C62 N4 H742 . . 109(2) ?
    H741 N4 H742 . . 109(3) ?
    N3 C2 C41 . . 112.5(2) ?
    N3 C2 C51 . . 109.8(2) ?
    C41 C2 C51 . . 108.1(2) ?
    N3 C2 H2 . . 108.8 ?
    C41 C2 H2 . . 108.8 ?
    C51 C2 H2 . . 108.8 ?
    C42 C41 C46 . . 118.9(3) ?
    C42 C41 C2 . . 121.7(3) ?
    C46 C41 C2 . . 119.2(3) ?
    C41 C42 C43 . . 120.6(3) ?
    C41 C42 H42 . . 119.7 ?
    C43 C42 H42 . . 119.7 ?
    C44 C43 C42 . . 118.3(4) ?
    C44 C43 H43 . . 120.9 ?
    C42 C43 H43 . . 120.9 ?
    C43 C44 F3 . . 118.3(4) ?
    C43 C44 C45 . . 123.4(3) ?
    F3 C44 C45 . . 118.3(4) ?
    C44 C45 C46 . . 117.7(3) ?
    C44 C45 H45 . . 121.2 ?
    C46 C45 H45 . . 121.2 ?
    C45 C46 C41 . . 121.1(3) ?
    C45 C46 H46 . . 119.5 ?
    C41 C46 H46 . . 119.5 ?
    C56 C51 C52 . . 119.1(3) ?
    C56 C51 C2 . . 121.4(3) ?
    C52 C51 C2 . . 119.4(3) ?
    C51 C52 C53 . . 121.1(3) ?
    C51 C52 H52 . . 119.5 ?
    C53 C52 H52 . . 119.5 ?
    C54 C53 C52 . . 117.7(4) ?
    C54 C53 H53 . . 121.1 ?
    C52 C53 H53 . . 121.1 ?
    C55 C54 F4 . . 119.2(4) ?
    C55 C54 C53 . . 123.3(4) ?
    F4 C54 C53 . . 117.5(5) ?
    C54 C55 C56 . . 118.5(4) ?
    C54 C55 H55 . . 120.7 ?
    C56 C55 H55 . . 120.7 ?
    C51 C56 C55 . . 120.3(4) ?
    C51 C56 H56 . . 119.9 ?
    C55 C56 H56 . . 119.9 ?
    N3 C61 C62 . . 110.1(2) ?
    N3 C61 H61A . . 109.6 ?
    C62 C61 H61A . . 109.6 ?
    N3 C61 H61B . . 109.6 ?
    C62 C61 H61B . . 109.6 ?
    H61A C61 H61B . . 108.1 ?
    N4 C62 C61 . . 109.8(2) ?
    N4 C62 H62A . . 109.7 ?
    C61 C62 H62A . . 109.7 ?
    N4 C62 H62B . . 109.7 ?
    C61 C62 H62B . . 109.7 ?
    H62A C62 H62B . . 108.2 ?
    N4 C63 C64 . . 110.7(2) ?
    N4 C63 H63A . . 109.5 ?
    C64 C63 H63A . . 109.5 ?
    N4 C63 H63B . . 109.5 ?
    C64 C63 H63B . . 109.5 ?
    H63A C63 H63B . . 108.1 ?
    N3 C64 C63 . . 109.6(2) ?
    N3 C64 H64A . . 109.7 ?
    C63 C64 H64A . . 109.7 ?
    N3 C64 H64B . . 109.7 ?
    C63 C64 H64B . . 109.7 ?
    H64A C64 H64B . . 108.2 ?
    C72 C3 C4 . . 114.1(3) ?
    C72 C3 H3A . . 108.7 ?
    C4 C3 H3A . . 108.7 ?
    C72 C3 H3B . . 108.7 ?
    C4 C3 H3B . . 108.7 ?
    H3A C3 H3B . . 107.6 ?
    C3 C4 C81 . . 115.7(3) ?
    C3 C4 H4A . . 108.3 ?
    C81 C4 H4A . . 108.3 ?
    C3 C4 H4B . . 108.3 ?
    C81 C4 H4B . . 108.3 ?
    H4A C4 H4B . . 107.4 ?
    O11 C70 O12 . . 124.7(3) ?
    O11 C70 C71 . . 118.1(2) ?
    O12 C70 C71 . . 117.2(2) ?
    C76 C71 C72 . . 120.3(2) ?
    C76 C71 C70 . . 119.1(2) ?
    C72 C71 C70 . . 120.6(2) ?
    C71 C72 C73 . . 117.3(3) ?
    C71 C72 C3 . . 122.1(2) ?
    C73 C72 C3 . . 120.5(3) ?
    C74 C73 C72 . . 122.2(3) ?
    C74 C73 H73 . . 118.9 ?
    C72 C73 H73 . . 118.9 ?
    C73 C74 C75 . . 119.8(3) ?
    C73 C74 H74 . . 120.1 ?
    C75 C74 H74 . . 120.1 ?
    C74 C75 C76 . . 119.6(3) ?
    C74 C75 H75 . . 120.2 ?
    C76 C75 H75 . . 120.2 ?
    C75 C76 C71 . . 120.7(3) ?
    C75 C76 H76 . . 119.6 ?
    C71 C76 H76 . . 119.6 ?
    C82 C81 C86 . . 118.3(3) ?
    C82 C81 C4 . . 118.8(3) ?
    C86 C81 C4 . . 122.9(3) ?
    C81 C82 C83 . . 120.9(3) ?
    C81 C82 H82 . . 119.6 ?
    C83 C82 H82 . . 119.6 ?
    C84 C83 C82 . . 120.3(4) ?
    C84 C83 H83 . . 119.9 ?
    C82 C83 H83 . . 119.9 ?
    C85 C84 C83 . . 119.5(4) ?
    C85 C84 H84 . . 120.3 ?
    C83 C84 H84 . . 120.3 ?
    C84 C85 C86 . . 120.8(4) ?
    C84 C85 H85 . . 119.6 ?
    C86 C85 H85 . . 119.6 ?
    C85 C86 C81 . . 120.3(4) ?
    C85 C86 H86 . . 119.9 ?
    C81 C86 H86 . . 119.9 ?
    C92 C5 C6 . . 114.0(3) ?
    C92 C5 H5A . . 108.8 ?
    C6 C5 H5A . . 108.8 ?
    C92 C5 H5B . . 108.8 ?
    C6 C5 H5B . . 108.8 ?
    H5A C5 H5B . . 107.7 ?
    C101 C6 C5 . . 115.9(3) ?
    C101 C6 H6A . . 108.3 ?
    C5 C6 H6A . . 108.3 ?
    C101 C6 H6B . . 108.3 ?
    C5 C6 H6B . . 108.3 ?
    H6A C6 H6B . . 107.4 ?
    O21 C90 O22 . . 124.7(2) ?
    O21 C90 C91 . . 117.2(2) ?
    O22 C90 C91 . . 118.1(2) ?
    C96 C91 C92 . . 120.7(2) ?
    C96 C91 C90 . . 118.8(2) ?
    C92 C91 C90 . . 120.5(2) ?
    C93 C92 C91 . . 117.7(3) ?
    C93 C92 C5 . . 119.6(3) ?
    C91 C92 C5 . . 122.6(2) ?
    C94 C93 C92 . . 121.4(3) ?
    C94 C93 H93 . . 119.3 ?
    C92 C93 H93 . . 119.3 ?
    C95 C94 C93 . . 120.3(3) ?
    C95 C94 H94 . . 119.8 ?
    C93 C94 H94 . . 119.8 ?
    C94 C95 C96 . . 119.3(3) ?
    C94 C95 H95 . . 120.4 ?
    C96 C95 H95 . . 120.4 ?
    C91 C96 C95 . . 120.6(3) ?
    C91 C96 H96 . . 119.7 ?
    C95 C96 H96 . . 119.7 ?
    C106 C101 C102 . . 117.9(3) ?
    C106 C101 C6 . . 118.7(3) ?
    C102 C101 C6 . . 123.3(3) ?
    C103 C102 C101 . . 120.2(4) ?
    C103 C102 H102 . . 119.9 ?
    C101 C102 H102 . . 119.9 ?
    C104 C103 C102 . . 121.2(4) ?
    C104 C103 H103 . . 119.4 ?
    C102 C103 H103 . . 119.4 ?
    C105 C104 C103 . . 118.5(4) ?
    C105 C104 H104 . . 120.7 ?
    C103 C104 H104 . . 120.7 ?
    C104 C105 C106 . . 121.6(4) ?
    C104 C105 H105 . . 119.2 ?
    C106 C105 H105 . . 119.2 ?
    C105 C106 C101 . . 120.4(3) ?
    C105 C106 H106 . . 119.8 ?
    C101 C106 H106 . . 119.8 ?
loop_
    _geom_torsion_atom_site_label_1
    _geom_torsion_atom_site_label_2
    _geom_torsion_atom_site_label_3
    _geom_torsion_atom_site_label_4
    _geom_torsion_site_symmetry_1
    _geom_torsion_site_symmetry_2
    _geom_torsion_site_symmetry_3
    _geom_torsion_site_symmetry_4
    _geom_torsion
    _geom_torsion_publ_flag
    C34 N1 C1 C11 . . . . -60.7(3) ?
    C31 N1 C1 C11 . . . . 178.1(2) ?
    C34 N1 C1 C21 . . . . 179.2(2) ?
    C31 N1 C1 C21 . . . . 58.0(3) ?
    N1 C1 C11 C12 . . . . -32.0(4) ?
    C21 C1 C11 C12 . . . . 89.1(3) ?
    N1 C1 C11 C16 . . . . 153.4(3) ?
    C21 C1 C11 C16 . . . . -85.5(3) ?
    C16 C11 C12 C13 . . . . 0.4(5) ?
    C1 C11 C12 C13 . . . . -174.1(3) ?
    C11 C12 C13 C14 . . . . 0.3(5) ?
    C12 C13 C14 C15 . . . . -0.8(6) ?
    C12 C13 C14 F1 . . . . 178.4(3) ?
    F1 C14 C15 C16 . . . . -178.7(4) ?
    C13 C14 C15 C16 . . . . 0.5(6) ?
    C14 C15 C16 C11 . . . . 0.2(6) ?
    C12 C11 C16 C15 . . . . -0.7(5) ?
    C1 C11 C16 C15 . . . . 174.0(3) ?
    N1 C1 C21 C22 . . . . -131.5(3) ?
    C11 C1 C21 C22 . . . . 105.8(4) ?
    N1 C1 C21 C26 . . . . 50.0(4) ?
    C11 C1 C21 C26 . . . . -72.8(4) ?
    C26 C21 C22 C23 . . . . 0.0(6) ?
    C1 C21 C22 C23 . . . . -178.6(3) ?
    C21 C22 C23 C24 . . . . -1.5(6) ?
    C22 C23 C24 C25 . . . . 2.1(7) ?
    C22 C23 C24 F2 . . . . -177.5(4) ?
    C23 C24 C25 C26 . . . . -1.1(8) ?
    F2 C24 C25 C26 . . . . 178.6(4) ?
    C22 C21 C26 C25 . . . . 1.1(6) ?
    C1 C21 C26 C25 . . . . 179.7(4) ?
    C24 C25 C26 C21 . . . . -0.6(7) ?
    C1 N1 C31 C32 . . . . -175.0(2) ?
    C34 N1 C31 C32 . . . . 61.9(3) ?
    C33 N2 C32 C31 . . . . 54.6(3) ?
    N1 C31 C32 N2 . . . . -58.7(3) ?
    C32 N2 C33 C34 . . . . -54.4(3) ?
    C1 N1 C34 C33 . . . . 175.7(2) ?
    C31 N1 C34 C33 . . . . -61.5(3) ?
    N2 C33 C34 N1 . . . . 58.4(3) ?
    C61 N3 C2 C41 . . . . -179.6(2) ?
    C64 N3 C2 C41 . . . . 58.7(3) ?
    C61 N3 C2 C51 . . . . -59.1(3) ?
    C64 N3 C2 C51 . . . . 179.2(2) ?
    N3 C2 C41 C42 . . . . 34.3(4) ?
    C51 C2 C41 C42 . . . . -87.2(3) ?
    N3 C2 C41 C46 . . . . -150.2(3) ?
    C51 C2 C41 C46 . . . . 88.4(3) ?
    C46 C41 C42 C43 . . . . -0.6(5) ?
    C2 C41 C42 C43 . . . . 174.9(3) ?
    C41 C42 C43 C44 . . . . 0.1(6) ?
    C42 C43 C44 F3 . . . . -178.7(4) ?
    C42 C43 C44 C45 . . . . 0.2(7) ?
    C43 C44 C45 C46 . . . . 0.0(7) ?
    F3 C44 C45 C46 . . . . 178.9(4) ?
    C44 C45 C46 C41 . . . . -0.5(6) ?
    C42 C41 C46 C45 . . . . 0.8(5) ?
    C2 C41 C46 C45 . . . . -174.9(3) ?
    N3 C2 C51 C56 . . . . 136.8(3) ?
    C41 C2 C51 C56 . . . . -100.1(3) ?
    N3 C2 C51 C52 . . . . -44.8(4) ?
    C41 C2 C51 C52 . . . . 78.3(3) ?
    C56 C51 C52 C53 . . . . -0.6(5) ?
    C2 C51 C52 C53 . . . . -179.0(3) ?
    C51 C52 C53 C54 . . . . -0.3(6) ?
    C52 C53 C54 C55 . . . . 1.5(6) ?
    C52 C53 C54 F4 . . . . -177.4(3) ?
    F4 C54 C55 C56 . . . . 177.2(4) ?
    C53 C54 C55 C56 . . . . -1.7(6) ?
    C52 C51 C56 C55 . . . . 0.4(5) ?
    C2 C51 C56 C55 . . . . 178.7(3) ?
    C54 C55 C56 C51 . . . . 0.7(6) ?
    C64 N3 C61 C62 . . . . -63.3(3) ?
    C2 N3 C61 C62 . . . . 172.4(2) ?
    C63 N4 C62 C61 . . . . -53.9(3) ?
    N3 C61 C62 N4 . . . . 58.7(3) ?
    C62 N4 C63 C64 . . . . 54.1(3) ?
    C61 N3 C64 C63 . . . . 62.6(3) ?
    C2 N3 C64 C63 . . . . -174.3(2) ?
    N4 C63 C64 N3 . . . . -58.5(3) ?
    C72 C3 C4 C81 . . . . -172.1(3) ?
    O11 C70 C71 C76 . . . . -95.5(3) ?
    O12 C70 C71 C76 . . . . 84.6(3) ?
    O11 C70 C71 C72 . . . . 85.8(3) ?
    O12 C70 C71 C72 . . . . -94.1(3) ?
    C76 C71 C72 C73 . . . . 0.2(4) ?
    C70 C71 C72 C73 . . . . 178.8(3) ?
    C76 C71 C72 C3 . . . . -178.5(3) ?
    C70 C71 C72 C3 . . . . 0.1(4) ?
    C4 C3 C72 C71 . . . . -92.8(3) ?
    C4 C3 C72 C73 . . . . 88.6(3) ?
    C71 C72 C73 C74 . . . . 0.2(5) ?
    C3 C72 C73 C74 . . . . 178.9(3) ?
    C72 C73 C74 C75 . . . . -0.4(6) ?
    C73 C74 C75 C76 . . . . 0.2(5) ?
    C74 C75 C76 C71 . . . . 0.1(5) ?
    C72 C71 C76 C75 . . . . -0.3(5) ?
    C70 C71 C76 C75 . . . . -179.0(3) ?
    C3 C4 C81 C82 . . . . -161.7(3) ?
    C3 C4 C81 C86 . . . . 21.6(5) ?
    C86 C81 C82 C83 . . . . 0.6(5) ?
    C4 C81 C82 C83 . . . . -176.3(3) ?
    C81 C82 C83 C84 . . . . -0.9(5) ?
    C82 C83 C84 C85 . . . . -0.2(6) ?
    C83 C84 C85 C86 . . . . 1.7(8) ?
    C84 C85 C86 C81 . . . . -2.0(8) ?
    C82 C81 C86 C85 . . . . 0.8(6) ?
    C4 C81 C86 C85 . . . . 177.6(4) ?
    C92 C5 C6 C101 . . . . 172.6(3) ?
    O21 C90 C91 C96 . . . . -84.3(3) ?
    O22 C90 C91 C96 . . . . 95.1(3) ?
    O21 C90 C91 C92 . . . . 94.9(3) ?
    O22 C90 C91 C92 . . . . -85.7(3) ?
    C96 C91 C92 C93 . . . . 0.6(4) ?
    C90 C91 C92 C93 . . . . -178.6(3) ?
    C96 C91 C92 C5 . . . . 178.0(3) ?
    C90 C91 C92 C5 . . . . -1.3(4) ?
    C6 C5 C92 C93 . . . . -89.2(3) ?
    C6 C5 C92 C91 . . . . 93.4(3) ?
    C91 C92 C93 C94 . . . . -1.1(5) ?
    C5 C92 C93 C94 . . . . -178.5(3) ?
    C92 C93 C94 C95 . . . . 0.7(6) ?
    C93 C94 C95 C96 . . . . 0.1(5) ?
    C92 C91 C96 C95 . . . . 0.2(4) ?
    C90 C91 C96 C95 . . . . 179.5(3) ?
    C94 C95 C96 C91 . . . . -0.6(5) ?
    C5 C6 C101 C106 . . . . 161.6(3) ?
    C5 C6 C101 C102 . . . . -20.9(5) ?
    C106 C101 C102 C103 . . . . -0.3(7) ?
    C6 C101 C102 C103 . . . . -177.8(4) ?
    C101 C102 C103 C104 . . . . 1.5(8) ?
    C102 C103 C104 C105 . . . . -1.1(8) ?
    C103 C104 C105 C106 . . . . -0.5(6) ?
    C104 C105 C106 C101 . . . . 1.7(6) ?
    C102 C101 C106 C105 . . . . -1.3(5) ?
    C6 C101 C106 C105 . . . . 176.3(3) ?
loop_
    _geom_hbond_atom_site_label_D
    _geom_hbond_atom_site_label_H
    _geom_hbond_atom_site_label_A
    _geom_hbond_site_symmetry_A
    _geom_hbond_distance_DH
    _geom_hbond_distance_HA
    _geom_hbond_distance_DA
    _geom_hbond_angle_DHA
    N2 H721 O22 . 0.89(4) 1.81(4) 2.691(3) 173(4)
    N2 H722 O12 1_655 0.99(4) 1.70(4) 2.688(3) 174(4)
    N4 H741 O21 2_756 0.94(3) 1.75(3) 2.683(3) 174(3)
    N4 H742 O11 2_656 0.98(4) 1.71(4) 2.688(3) 174(3)
    C23 H23 F1 1_454 0.95 2.41 3.281(6) 153
    C55 H55 F3 1_454 0.95 2.46 3.374(5) 161
    C3 H3A O21 1_454 0.99 2.61 3.576(3) 165
    C5 H5B O12 1_656 0.99 2.60 3.564(3) 164
data_global
_journal_date_recd_electronic     2011-09-21
_journal_date_accepted     2011-09-22
_journal_name_full     'Acta Crystallographica, Section E'
_journal_year     2011
_journal_volume     67
_journal_issue     10
_journal_page_first     o2783
_journal_page_last     o2784
_journal_paper_category     QO
_journal_coeditor_code     BT5651
_publ_contact_author_name     'Dr Richard Betz'
_publ_contact_author_address
;
Department of Chemistry
Nelson Mandela Metropolitan University
Summerstrand Campus (South)
University Way
Summerstrand
PO Box 77000
Port Elizabeth
6031
South Africa
;
_publ_contact_author_email     'richard.betz@webmail.co.za'
_publ_contact_author_fax     '+27-41-504-4236'
_publ_contact_author_phone     '+27-41-504-4285'
_publ_section_title
;
4-[Bis(4-fluorophenyl)methyl]piperazin-1-ium 2-(2-phenylethyl)benzoate
;
loop_
    _publ_author_name
    _publ_author_address
    'Betz, Richard'
;
Nelson Mandela Metropolitan University
Summerstrand Campus
Department of Chemistry
University Way
Summerstrand
PO Box 77000
Port Elizabeth
6031
South Africa
;
    'Gerber, Thomas'
;
Nelson Mandela Metropolitan University
Summerstrand Campus
Department of Chemistry
University Way
Summerstrand
PO Box 77000
Port Elizabeth
6031
South Africa
;
    'Hosten, Eric'
;
Nelson Mandela Metropolitan University
Summerstrand Campus
Department of Chemistry
University Way
Summerstrand
PO Box 77000
Port Elizabeth
6031
South Africa
;
    'Dayananda, Alaloor S.'
;
University of Mysore
Department of Studies in Chemistry
Manasagangotri
Mysore 570 006
India
;
    'Yathirajan, Hemmige S.'
;
University of Mysore
Department of Studies in Chemistry
Manasagangotri
Mysore 570 006
India
;
