# Supplementary material for: 4-[Bis(4-fluorophenyl)methyl]piperazin-1-ium 2-(2-phenylethyl)benzoate
Source: Acta Crystallogr Sect E Struct Rep Online. 2011 Sep 30;67(Pt 10):o2783–4. doi: 10.1107/S160053681103902X (PMC3201291; doi:10.1107/S160053681103902X)
Supplement: Supplementary file 3 [file e-67-o2783-Isup3.hkl]

# 
# h,k,l, Fc-squared, Fo-squared, sigma(Fo-squared) and status flag 
# 
data_I
_shelx_title ' ba411_s in P2(1)            New: P21' 
_shelx_refln_list_code          4 
_shelx_F_calc_maximum      131.27 
_exptl_crystal_F_000      1088.00 
_reflns_d_resolution_high  0.7479 
 
loop_ 
 _symmetry_equiv_pos_as_xyz 
 'x, y, z' 
 '-x, y+1/2, -z' 
 
_cell_length_a     8.2330 
_cell_length_b    35.5366 
_cell_length_c    10.1505 
_cell_angle_alpha  90.000 
_cell_angle_beta  112.925 
_cell_angle_gamma  90.000 
 
_shelx_F_squared_multiplier     1.000 
 
loop_ 
 _refln_index_h 
 _refln_index_k 
 _refln_index_l 
 _refln_F_squared_calc 
 _refln_F_squared_meas 
 _refln_F_squared_sigma 
 _refln_observed_status 
   1   0   0        3.96        8.65      3.20 o 
   2   0   0     1955.76     1947.22      4.95 o 
   3   0   0       35.56       33.43      0.46 o 
   4   0   0      104.30      103.23      1.09 o 
   5   0   0      190.14      183.71      5.42 o 
   6   0   0       60.88       62.96      2.95 o 
   7   0   0        4.57        3.22      1.43 o 
   8   0   0       77.38       66.58      2.54 o 
   9   0   0        1.65       -0.23      2.55 o 
  10   0   0       40.58       59.23      4.52 o 
   1   1   0      405.92      404.29      1.73 o 
   2   1   0     3770.02     3696.58      7.64 o 
   3   1   0      282.08      248.38      1.22 o 
   4   1   0      109.12      111.85      2.24 o 
   5   1   0      875.08      854.71      7.66 o 
   6   1   0      353.10      335.97      4.26 o 
   7   1   0       44.89       39.56      1.52 o 
   8   1   0       37.98       27.71      1.62 o 
   9   1   0        5.51        4.40      1.88 o 
  10   1   0        9.95       16.70      2.29 o 
   1   2   0     1494.76     1403.01     39.14 o 
   2   2   0    13081.02    12917.14     88.66 o 
   3   2   0     3099.52     3155.58     11.26 o 
   4   2   0     1864.38     1933.65     16.80 o 
   5   2   0       90.75      101.86      2.43 o 
   6   2   0       49.24       42.98      1.19 o 
   7   2   0      109.49      100.42      2.78 o 
   8   2   0       25.20       21.28      1.54 o 
   9   2   0       49.94       50.14      2.66 o 
  10   2   0       78.60       78.18      3.11 o 
   1   3   0     2990.81     2885.80     17.30 o 
   2   3   0      165.73      143.84      2.12 o 
   3   3   0      562.13      527.22      2.79 o 
   4   3   0     2537.64     2766.12     18.14 o 
   5   3   0      500.21      540.63      4.26 o 
   6   3   0      157.39      137.39      1.93 o 
   7   3   0       43.63       41.07      1.50 o 
   8   3   0       41.03       48.92      1.98 o 
   9   3   0       57.35       59.74      2.66 o 
  10   3   0       25.21       25.65      2.46 o 
   0   4   0     1423.96     1111.04    109.00 o 
   1   4   0      148.01      178.81      1.90 o 
   2   4   0      211.95      228.70      2.16 o 
   3   4   0     1552.01     1509.85      6.48 o 
   4   4   0      962.15     1032.32      9.99 o 
   5   4   0      291.61      315.75      3.52 o 
   6   4   0      181.12      161.69      2.19 o 
   7   4   0      136.31      123.32      2.70 o 
   8   4   0      234.40      229.78      5.50 o 
   9   4   0        2.65        9.66      1.88 o 
  10   4   0       12.46       10.34      2.25 o 
   1   5   0     4298.79     4036.53     25.07 o 
   2   5   0    10756.78    10361.21     74.58 o 
   3   5   0      335.40      394.12     12.56 o 
   4   5   0      441.13      486.81      2.49 o 
   5   5   0        8.09        8.32      0.46 o 
   6   5   0      237.89      239.09      2.68 o 
   7   5   0       37.78       32.87      1.10 o 
   8   5   0      207.97      224.21      7.06 o 
   9   5   0       13.23       14.73      2.20 o 
  10   5   0       17.18       16.51      2.33 o 
   0   6   0     2022.82     1833.59     25.25 o 
   1   6   0     6530.07     6374.53     29.59 o 
   2   6   0      806.41      750.85     10.50 o 
   3   6   0     5289.74     5768.49     28.50 o 
   4   6   0      222.52      220.77      1.44 o 
   5   6   0       13.96       11.13      0.58 o 
   6   6   0       88.17       81.91      2.27 o 
   7   6   0       71.60       69.53      2.33 o 
   8   6   0      130.24      129.21      3.25 o 
   9   6   0       13.61       12.30      1.97 o 
  10   6   0       33.17       44.26      7.19 o 
   1   7   0     3534.18     3486.10     24.47 o 
   2   7   0     4341.12     4308.71     33.10 o 
   3   7   0     4996.59     5279.23     25.41 o 
   4   7   0     1375.04     1394.80      8.22 o 
   5   7   0      252.01      240.12      2.42 o 
   6   7   0      106.34       96.87      2.44 o 
   7   7   0      274.97      266.24      4.72 o 
   8   7   0        6.03        7.64      0.89 o 
   9   7   0       18.23       17.10      1.39 o 
  10   7   0       79.12       83.56      4.52 o 
   0   8   0     5462.69     5168.23     63.27 o 
   1   8   0     4590.11     4265.76     28.14 o 
   2   8   0     3013.72     3057.74     26.51 o 
   3   8   0     6577.01     6595.53     43.46 o 
   4   8   0      516.72      614.05      3.37 o 
   5   8   0       26.91       26.82      0.85 o 
   6   8   0       34.47       29.67      1.67 o 
   7   8   0        6.69       11.32      0.90 o 
   8   8   0       10.63       12.42      0.94 o 
   9   8   0       59.93       61.66      2.79 o 
   1   9   0     2463.52     2348.10     15.05 o 
   2   9   0     1383.80     1464.23      7.79 o 
   3   9   0      939.78      998.36      3.19 o 
   4   9   0      411.69      427.04      2.37 o 
   5   9   0       52.77       41.28      1.13 o 
   6   9   0       66.84       46.36      1.94 o 
   7   9   0      167.10      179.00      5.69 o 
   8   9   0       28.02       20.35      1.11 o 
   9   9   0      129.73      124.96      2.72 o 
   0  10   0      597.38      608.06     13.37 o 
   1  10   0     3015.22     3034.55     32.67 o 
   2  10   0      155.86      164.36      3.20 o 
   3  10   0     3295.93     3490.71     22.49 o 
   4  10   0     1402.02     1445.93     11.97 o 
   5  10   0      144.06      150.56      1.39 o 
   6  10   0       21.28       18.88      0.85 o 
   7  10   0      681.38      675.18     10.94 o 
   8  10   0       42.97       37.51      1.33 o 
   9  10   0       35.69       37.96      1.38 o 
   1  11   0     2419.84     2419.87     30.28 o 
   2  11   0     1207.24     1241.77      9.46 o 
   3  11   0      188.15      202.65      1.39 o 
   4  11   0       27.40       33.89      2.28 o 
   5  11   0      195.11      215.30      1.46 o 
   6  11   0       32.54       23.99      0.96 o 
   7  11   0       69.13       87.38      4.15 o 
   8  11   0       48.47       46.40      1.33 o 
   9  11   0        1.88        4.95      1.45 o 
   0  12   0     3173.50     3051.58     49.62 o 
   1  12   0        8.59        8.64      0.90 o 
   2  12   0       13.24       16.85      4.15 o 
   3  12   0     3169.71     3208.64     28.19 o 
   4  12   0       60.83       53.00      1.56 o 
   5  12   0       59.15       54.95      1.34 o 
   6  12   0        0.43       -0.66      0.66 o 
   7  12   0        6.88        9.78      1.02 o 
   8  12   0       48.33       53.44      1.46 o 
   9  12   0       28.03       26.79      1.40 o 
   1  13   0     1085.99     1095.23     12.76 o 
   2  13   0       79.17      104.67      1.51 o 
   3  13   0       89.05      101.03      3.07 o 
   4  13   0      357.56      382.74      3.18 o 
   5  13   0      386.17      394.27      5.00 o 
   6  13   0        1.93        2.93      0.78 o 
   7  13   0        2.54        1.83      0.96 o 
   8  13   0       86.80       86.88      1.65 o 
   9  13   0       17.29       15.74      1.24 o 
   0  14   0    10528.69    10288.32    138.08 o 
   1  14   0      217.80      243.56     14.95 o 
   2  14   0     1709.64     1668.74     16.53 o 
   3  14   0      287.25      304.45      6.39 o 
   4  14   0        2.36        2.95      0.52 o 
   5  14   0       54.00       63.35      1.20 o 
   6  14   0        7.24        7.23      0.85 o 
   7  14   0       34.33       45.60      1.81 o 
   8  14   0       59.14       59.30      2.00 o 
   9  14   0        8.41        6.31      1.51 o 
   1  15   0     2276.49     2296.41     31.32 o 
   2  15   0       80.91       91.39      7.07 o 
   3  15   0      908.14      949.95     13.19 o 
   4  15   0      244.05      223.61      4.19 o 
   5  15   0      127.91      121.13      2.91 o 
   6  15   0       19.26       19.06      1.08 o 
   7  15   0      105.76       94.04      5.34 o 
   8  15   0       57.70       51.52      2.29 o 
   9  15   0       21.67       23.69      1.73 o 
   0  16   0     5065.04     4951.90    105.82 o 
   1  16   0       69.86       74.07      3.33 o 
   2  16   0       64.65       75.32      1.06 o 
   3  16   0       22.13       26.29      0.78 o 
   4  16   0      541.10      537.33      9.07 o 
   5  16   0       63.12       77.02      1.16 o 
   6  16   0       74.78       71.64      1.94 o 
   7  16   0       20.95       53.75      5.06 o 
   8  16   0       52.59       52.74      2.42 o 
   9  16   0        3.81        5.80      1.54 o 
   1  17   0       36.02       56.82      4.91 o 
   2  17   0      127.27      139.78      2.23 o 
   3  17   0       11.04       12.95      0.60 o 
   4  17   0       45.25       50.87      1.71 o 
   5  17   0      262.66      242.08      6.21 o 
   6  17   0       43.75       31.02      1.36 o 
   7  17   0      733.36      687.05     19.53 o 
   8  17   0       23.40       26.96      2.06 o 
   9  17   0        2.56        0.96      1.47 o 
   0  18   0     1173.97     1093.54     35.02 o 
   1  18   0     2094.22     2135.66     28.09 o 
   2  18   0       55.91       56.44      1.89 o 
   3  18   0       23.95       27.88      0.87 o 
   4  18   0      115.36      113.85      1.89 o 
   5  18   0        5.09        6.26      1.34 o 
   6  18   0       95.71       86.27      3.98 o 
   7  18   0      387.13      381.97      3.92 o 
   8  18   0       21.30       27.72      1.83 o 
   9  18   0        1.85       -0.38      1.45 o 
   1  19   0      331.99      415.95     17.75 o 
   2  19   0      219.79      216.80      3.35 o 
   3  19   0       32.99       29.00      0.72 o 
   4  19   0      100.19       91.74      1.25 o 
   5  19   0      241.32      244.89      7.46 o 
   6  19   0      257.18      239.12      4.45 o 
   7  19   0       54.77       73.47      5.39 o 
   8  19   0       55.32       65.53      4.74 o 
   9  19   0        4.87        4.44      1.58 o 
   0  20   0       88.96       77.36      3.24 o 
   1  20   0       52.55       74.11      3.09 o 
   2  20   0      219.40      243.89      3.81 o 
   3  20   0       90.92      102.74      1.06 o 
   4  20   0      329.81      334.14      6.39 o 
   5  20   0      148.71      160.81      2.55 o 
   6  20   0      408.80      366.22      9.85 o 
   7  20   0        0.75        4.69      1.56 o 
   8  20   0      123.62      117.14      5.51 o 
   9  20   0       12.79        6.94      1.92 o 
   1  21   0       57.28       53.87      2.38 o 
   2  21   0       25.20       27.71      1.78 o 
   3  21   0      145.19      141.85      1.09 o 
   4  21   0      101.35       98.91      6.08 o 
   5  21   0      750.73      699.59      7.48 o 
   6  21   0       64.62       69.83      4.06 o 
   7  21   0       10.71       14.73      2.49 o 
   8  21   0       67.16       75.71      5.74 o 
   9  21   0        9.80        8.87      2.09 o 
   0  22   0       49.29       36.84      0.88 o 
   1  22   0      334.13      294.51      4.64 o 
   2  22   0       52.89       45.97      1.88 o 
   3  22   0       59.14       66.65      1.02 o 
   4  22   0      544.84      512.20      8.95 o 
   5  22   0      133.82      141.04      9.51 o 
   6  22   0       60.79       66.51      6.50 o 
   7  22   0       40.16       50.20      5.00 o 
   8  22   0       73.94       84.56      3.97 o 
   1  23   0       21.94       36.14      1.90 o 
   2  23   0      203.99      206.86      3.37 o 
   3  23   0      124.64      144.86      2.35 o 
   4  23   0      615.75      569.89      6.11 o 
   5  23   0      288.70      261.53      7.86 o 
   6  23   0       89.89       90.65      5.09 o 
   7  23   0      100.47      122.22      6.65 o 
   8  23   0       81.13       93.01      2.32 o 
   0  24   0       14.75       13.47      0.80 o 
   1  24   0       14.14       18.02      0.81 o 
   2  24   0      133.79      146.81      3.72 o 
   3  24   0       87.66       86.66      1.90 o 
   4  24   0       94.23      106.98      5.44 o 
   5  24   0       13.44       24.51      2.68 o 
   6  24   0       90.38       80.17      2.89 o 
   7  24   0      115.78      115.24      5.09 o 
   8  24   0       68.23       78.81      4.01 o 
   1  25   0       58.70       50.19      1.41 o 
   2  25   0       49.35       53.14      1.63 o 
   3  25   0      442.87      432.86     12.56 o 
   4  25   0      576.61      516.18      8.48 o 
   5  25   0      170.34      164.60      3.15 o 
   6  25   0        6.87        7.76      1.26 o 
   7  25   0       27.11       29.71      2.26 o 
   8  25   0      180.71      178.19      3.62 o 
   0  26   0     1076.66     1070.21     25.82 o 
   1  26   0      144.28      149.73      4.22 o 
   2  26   0       21.87       21.89      1.83 o 
   3  26   0     1982.09     1827.94     34.51 o 
   4  26   0        6.47       28.05      2.32 o 
   5  26   0      393.35      365.20      6.74 o 
   6  26   0       60.39       53.46      3.64 o 
   7  26   0        3.09        4.25      1.40 o 
   8  26   0       55.21       78.53      2.40 o 
   1  27   0      349.56      358.38      6.07 o 
   2  27   0       74.29       67.13      3.58 o 
   3  27   0      908.36      916.70     20.00 o 
   4  27   0      894.27      839.36     19.10 o 
   5  27   0       66.81       70.56      1.73 o 
   6  27   0        8.63       12.41      1.31 o 
   7  27   0        7.21        9.77      1.43 o 
   8  27   0       74.19       87.28      2.36 o 
   0  28   0        2.58        5.18      1.51 o 
   1  28   0       26.66       38.83      1.97 o 
   2  28   0      426.14      381.95     11.74 o 
   3  28   0      289.14      325.05     13.29 o 
   4  28   0      253.51      280.74     11.59 o 
   5  28   0      180.27      166.28      5.26 o 
   6  28   0       38.19       35.71      1.69 o 
   7  28   0       49.38       53.45      2.00 o 
   8  28   0       90.45      105.62      3.10 o 
   1  29   0       92.28       73.00      3.27 o 
   2  29   0      536.62      475.82     15.79 o 
   3  29   0      612.06      554.53     14.24 o 
   4  29   0      458.72      418.41     12.01 o 
   5  29   0       12.51       18.99      1.36 o 
   6  29   0       19.11       19.38      1.44 o 
   7  29   0        2.50        6.13      1.49 o 
   8  29   0       24.63       37.41      2.58 o 
   0  30   0      190.42      157.71      9.27 o 
   1  30   0       21.33       21.65      2.11 o 
   2  30   0      223.78      213.23      8.48 o 
   4  30   0       86.00      108.84      4.11 o 
   5  30   0        4.81        7.08      1.19 o 
   6  30   0        1.35        2.05      1.23 o 
   7  30   0       13.40       12.43      1.75 o 
   1  31   0       15.25       19.42      1.46 o 
   2  31   0       16.49       25.99      1.61 o 
   3  31   0       41.55       39.72      1.81 o 
   4  31   0      293.76      259.94      5.40 o 
   5  31   0       11.78       14.60      1.29 o 
   6  31   0        2.87        0.69      1.24 o 
   7  31   0       28.64       28.47      1.91 o 
   0  32   0      584.11      440.55     22.31 o 
   1  32   0       69.47       49.66      1.81 o 
   2  32   0       52.47       50.23      1.25 o 
   3  32   0       87.56       95.34      1.49 o 
   4  32   0       27.94       39.46      1.93 o 
   5  32   0       47.66       46.17      1.68 o 
   6  32   0       22.92       16.41      1.54 o 
   7  32   0       50.12       46.47      2.52 o 
   1  33   0       62.25       70.81      4.75 o 
   2  33   0       83.23       71.40      1.82 o 
   3  33   0       89.32      101.32      1.55 o 
   4  33   0        9.54        9.68      1.21 o 
   5  33   0       12.38       13.66      1.32 o 
   6  33   0       16.47       12.47      1.49 o 
   7  33   0       35.74       33.87      2.72 o 
   0  34   0     1349.77     1111.71     42.71 o 
   1  34   0      582.26      452.37     10.07 o 
   2  34   0        3.19        4.66      0.89 o 
   3  34   0      239.80      215.54      5.99 o 
   4  34   0       13.79       11.38      1.24 o 
   5  34   0       16.09       10.27      1.32 o 
   6  34   0       31.86       32.06      1.77 o 
   7  34   0       40.07       41.27      4.23 o 
   2  35   0       18.24       17.89      1.12 o 
   3  35   0       57.04       56.91      1.42 o 
   4  35   0        6.39        5.32      1.24 o 
   5  35   0       12.78       14.51      1.42 o 
   6  35   0       33.51       30.29      2.64 o 
   0  36   0      299.87      241.51      7.65 o 
   1  36   0       15.82       11.61      1.00 o 
   2  36   0       36.39       34.90      1.31 o 
   3  36   0       11.96       17.15      1.09 o 
   4  36   0       45.25       33.89      1.66 o 
   5  36   0       17.41       15.41      1.44 o 
   6  36   0        8.05        4.02      1.47 o 
   1  37   0       19.34       17.00      1.04 o 
   2  37   0      104.35       93.95      2.46 o 
   3  37   0       28.54       32.34      2.02 o 
   4  37   0        7.60        8.54      1.29 o 
   5  37   0        9.05        5.51      1.31 o 
   6  37   0        7.97        6.90      1.75 o 
   0  38   0       16.57       19.30      1.56 o 
   1  38   0       17.08       14.69      1.07 o 
   2  38   0       10.10       12.57      1.00 o 
   3  38   0       35.16       45.13      2.28 o 
   4  38   0        8.98       10.50      1.32 o 
   5  38   0        1.64        2.92      1.42 o 
   6  38   0       13.26       10.61      1.80 o 
   1  39   0       13.21       16.59      1.22 o 
   2  39   0        6.86        9.15      1.01 o 
   3  39   0       83.84       89.82      4.10 o 
   4  39   0       12.81       14.05      1.41 o 
   5  39   0        4.07        1.81      1.42 o 
   0  40   0       15.75       16.22      1.60 o 
   1  40   0      124.21      105.52      2.59 o 
   2  40   0       18.26       20.69      1.26 o 
   3  40   0       22.85       31.11      1.72 o 
   4  40   0       13.93       16.69      2.38 o 
   5  40   0       12.23        7.99      1.80 o 
   1  41   0      233.82      200.94      3.48 o 
   2  41   0       14.45       15.65      1.38 o 
   3  41   0       44.11       52.92      2.74 o 
   4  41   0       46.18       48.95      3.71 o 
   5  41   0       13.78       12.08      1.83 o 
   0  42   0       13.44       10.35      1.60 o 
   1  42   0       14.50       27.61      1.39 o 
   2  42   0       12.16       24.08      3.16 o 
   3  42   0      106.37      111.92      2.26 o 
   4  42   0        5.78        7.34      1.47 o 
   1  43   0        0.43        2.46      1.28 o 
   2  43   0      243.77      244.85      7.86 o 
   3  43   0        3.80        8.24      1.46 o 
   4  43   0        1.17        1.50      1.63 o 
   0  44   0       27.39       17.56      1.76 o 
   1  44   0       61.99       58.73      2.63 o 
   2  44   0       69.51       80.81      3.91 o 
   3  44   0       23.29       14.99      1.60 o 
   1  45   0       12.83       16.72      1.96 o 
   2  45   0        7.03       12.83      1.49 o 
   3  45   0        3.44        9.80      1.55 o 
   0  46   0       11.32        6.03      1.76 o 
   1  46   0        1.87        2.64      1.38 o 
   2  46   0       63.90       85.20      2.62 o 
   1  47   0       26.45       31.11      1.97 o 
 -10   0   1        1.32        1.74      2.78 o 
  -9   0   1       11.60       10.89      2.55 o 
  -8   0   1       83.30       69.47      3.25 o 
  -7   0   1       31.77       28.46      1.16 o 
  -6   0   1      412.84      404.97      6.01 o 
  -5   0   1        0.03       -0.43      0.43 o 
  -4   0   1       27.84       32.36      0.58 o 
  -3   0   1        2.74        3.32      0.51 o 
  -2   0   1     5384.06     4870.51    161.90 o 
  -1   0   1       24.91       38.91      1.33 o 
   0   0   1     5121.92     3603.00      9.97 o 
   1   0   1      992.18     1004.20     20.38 o 
   2   0   1    17230.53    16637.08     92.72 o 
   3   0   1       22.24       29.31      1.17 o 
   4   0   1       82.71       64.91      3.15 o 
   5   0   1        0.95        2.20      0.72 o 
   6   0   1       56.39       58.48      3.25 o 
   7   0   1      230.47      242.83      3.42 o 
   8   0   1        0.56       -2.20      2.20 o 
   9   0   1        9.87        5.10      2.78 o 
 -10   1   1       12.53       15.72      2.21 o 
  -9   1   1       27.35       22.13      1.58 o 
  -8   1   1       35.92       34.14      1.57 o 
  -7   1   1       71.05       66.11      1.66 o 
  -6   1   1       28.85       28.30      1.07 o 
  -5   1   1      134.15      159.66      1.61 o 
  -4   1   1       65.57       67.39      0.92 o 
  -3   1   1      263.09      298.48      1.34 o 
  -1   1   1     1187.82     1139.30     21.26 o 
   0   1   1      109.62      113.38      5.10 o 
   2   1   1      747.56      802.44      8.73 o 
   3   1   1      111.11      126.38      0.91 o 
   4   1   1     1094.65     1147.94     13.67 o 
   5   1   1       20.75       21.31      1.40 o 
   6   1   1      613.02      622.22      5.37 o 
   7   1   1      405.92      395.47      2.79 o 
   8   1   1        1.12       -1.64      1.64 o 
   9   1   1        7.86        7.24      2.14 o 
 -10   2   1       51.84       54.83      3.48 o 
  -9   2   1        3.76        2.48      1.40 o 
  -8   2   1       35.72       34.57      1.07 o 
  -7   2   1      164.84      166.31      4.02 o 
  -6   2   1        3.27        2.56      0.72 o 
  -5   2   1       11.87       11.25      0.50 o 
  -4   2   1      616.01      635.69      3.14 o 
  -3   2   1       32.06       32.82      1.27 o 
  -2   2   1     1028.37      993.86     16.16 o 
  -1   2   1     7439.81     6430.67     86.20 o 
   0   2   1      413.87      411.36     22.74 o 
   2   2   1     2286.49     2282.45     13.22 o 
   3   2   1      517.60      502.48      3.09 o 
   4   2   1     4314.13     4325.80     31.91 o 
   5   2   1      199.45      208.23      3.03 o 
   6   2   1      809.79      826.87     19.60 o 
   7   2   1       78.76       77.07      2.14 o 
   8   2   1        8.41        5.46      1.72 o 
   9   2   1       31.29       30.81      2.50 o 
 -10   3   1       22.49       33.92      2.66 o 
  -9   3   1        0.94        0.08      1.38 o 
  -8   3   1        0.40       -0.46      0.74 o 
  -7   3   1      626.71      643.70     11.43 o 
  -6   3   1       25.14       27.00      0.91 o 
  -5   3   1      108.06      108.18      1.22 o 
  -4   3   1       18.04       21.48      1.36 o 
  -3   3   1      526.83      606.02      2.39 o 
  -2   3   1     8177.00     7759.04     53.34 o 
  -1   3   1      789.60      691.23     67.38 o 
   0   3   1      725.13      757.23      8.55 o 
   1   3   1     1261.72     1301.58     45.01 o 
   2   3   1      381.44      329.19      1.80 o 
   3   3   1      149.84      165.97      2.48 o 
   4   3   1      439.19      490.71     11.44 o 
   5   3   1       17.89       17.31      0.66 o 
   6   3   1     1372.09     1283.17     18.36 o 
   7   3   1       25.02       28.28      1.76 o 
   8   3   1       24.29       24.30      2.09 o 
   9   3   1       26.98       35.42      3.25 o 
 -10   4   1       50.37       57.33      4.17 o 
  -9   4   1        1.71        1.70      1.41 o 
  -8   4   1       43.95       39.19      1.19 o 
  -7   4   1      764.38      774.67     11.91 o 
  -6   4   1       47.11       58.12      1.39 o 
  -5   4   1       32.18       27.25      1.46 o 
  -4   4   1     1256.00     1245.05      5.74 o 
  -3   4   1      614.77      675.66      7.88 o 
  -2   4   1     2446.63     2437.73     20.26 o 
  -1   4   1     9143.82     8617.06    109.06 o 
   0   4   1     1070.53     1053.99     11.68 o 
   2   4   1     4338.64     4347.74     25.73 o 
   3   4   1     1503.68     1630.57     10.15 o 
   4   4   1      230.25      263.45      1.58 o 
   5   4   1       35.37       35.40      1.21 o 
   6   4   1      242.62      247.58      7.25 o 
   7   4   1      103.68      103.08      2.07 o 
   8   4   1        2.53        8.08      1.68 o 
   9   4   1       87.26       91.39      2.99 o 
 -10   5   1       13.95       16.23      3.13 o 
  -9   5   1       12.79       14.92      1.01 o 
  -8   5   1      145.60      143.98      3.29 o 
  -7   5   1      293.33      296.68      6.08 o 
  -6   5   1      382.76      383.80      3.55 o 
  -5   5   1      300.05      282.03      3.19 o 
  -4   5   1       59.71       72.69      1.92 o 
  -3   5   1        0.50        1.69      0.23 o 
  -2   5   1       42.43       33.81      1.51 o 
  -1   5   1     4701.00     4371.98     35.79 o 
   0   5   1      483.66      531.28      5.25 o 
   1   5   1     4955.25     5077.66     66.38 o 
   2   5   1      724.40      728.59      3.52 o 
   3   5   1       24.93       39.68      1.10 o 
   4   5   1      115.91      116.17      1.13 o 
   5   5   1      294.38      273.29      3.50 o 
   6   5   1       38.69       45.82      4.83 o 
   7   5   1      121.80      119.31      7.21 o 
   8   5   1       61.54       66.49      6.43 o 
   9   5   1       28.85       37.70      2.54 o 
 -10   6   1       16.09       14.14      3.13 o 
  -9   6   1       30.67       36.71      2.01 o 
  -8   6   1      545.58      543.03      8.07 o 
  -7   6   1       60.32       64.83      1.92 o 
  -6   6   1      255.75      258.77      3.10 o 
  -5   6   1       23.49       29.67      1.08 o 
  -4   6   1      548.60      611.53      3.65 o 
  -3   6   1     2639.98     2622.65     14.56 o 
  -2   6   1     5703.16     5327.36     76.76 o 
  -1   6   1     4879.95     4427.24     23.83 o 
   0   6   1     6844.43     6503.20     77.81 o 
   1   6   1      658.48      741.07     20.20 o 
   2   6   1     2392.02     2404.97     12.72 o 
   3   6   1      483.74      531.79      2.85 o 
   4   6   1      200.63      216.42      1.64 o 
   5   6   1      250.92      245.74      3.38 o 
   6   6   1      146.92      144.10      4.22 o 
   7   6   1      114.41      114.30      3.17 o 
   8   6   1       93.42       94.64      4.18 o 
   9   6   1        8.24       13.12      2.01 o 
 -10   7   1       14.42       18.66      3.13 o 
  -9   7   1      122.61      116.87      3.03 o 
  -8   7   1       52.14       73.75      3.40 o 
  -7   7   1       31.41       31.13      1.09 o 
  -6   7   1       91.65       95.90      1.34 o 
  -5   7   1      167.54      163.17      2.34 o 
  -4   7   1      212.68      210.48      3.64 o 
  -3   7   1      460.17      494.20      2.81 o 
  -2   7   1       36.28       44.80      1.74 o 
  -1   7   1      153.05      149.90      4.69 o 
   0   7   1    14733.28    12621.57     33.03 o 
   1   7   1     3424.09     3437.15     30.22 o 
   2   7   1      236.21      259.67     13.71 o 
   3   7   1     1882.76     2077.05      9.26 o 
   4   7   1      291.71      283.88      1.25 o 
   5   7   1      192.49      212.35      2.79 o 
   6   7   1       96.23       95.37      4.32 o 
   7   7   1       45.44       46.95      2.93 o 
   8   7   1       52.85       52.72      2.73 o 
   9   7   1        4.14        8.97      2.01 o 
 -10   8   1        3.88        1.97      2.90 o 
  -9   8   1       77.98       85.66      2.25 o 
  -8   8   1       18.10       18.13      1.05 o 
  -7   8   1      124.56      124.06      2.16 o 
  -6   8   1      231.82      230.44      1.45 o 
  -5   8   1      664.75      708.19      3.74 o 
  -4   8   1     1581.47     1664.96      6.28 o 
  -3   8   1       96.14      105.43      0.93 o 
  -2   8   1     3100.81     2911.77     32.70 o 
  -1   8   1     5478.42     5275.08     41.29 o 
   0   8   1     5577.65     5031.25     54.76 o 
   1   8   1     2145.47     1963.67     27.68 o 
   2   8   1     3262.66     3425.48     33.74 o 
   3   8   1      467.22      452.38      3.22 o 
   4   8   1       63.03       75.83      2.38 o 
   5   8   1       20.09       15.09      0.96 o 
   6   8   1       51.58       45.56      2.02 o 
   7   8   1       30.06       27.67      1.71 o 
   8   8   1       19.73       22.75      1.24 o 
   9   8   1       31.44       33.04      2.54 o 
 -10   9   1        3.31        4.64      1.86 o 
  -9   9   1       38.65       37.04      1.39 o 
  -8   9   1       44.67       40.69      1.32 o 
  -7   9   1      384.16      339.55      2.73 o 
  -6   9   1       81.33       83.33      1.08 o 
  -5   9   1     1232.93     1244.98      9.88 o 
  -4   9   1     5070.02     5258.05     31.07 o 
  -3   9   1     2326.70     2334.39     17.30 o 
  -2   9   1      209.44      218.54      4.40 o 
  -1   9   1      121.27      132.51      2.17 o 
   0   9   1     2574.28     2205.75     60.79 o 
   1   9   1     1927.28     1935.96     28.68 o 
   2   9   1     1295.37     1352.31     21.11 o 
   3   9   1       54.42       70.32      1.72 o 
   4   9   1       49.93       65.57      0.94 o 
   5   9   1       32.63       29.43      0.88 o 
   6   9   1       33.58       33.09      2.63 o 
   7   9   1       71.02       70.11      2.06 o 
   8   9   1       45.49       43.47      1.30 o 
   9   9   1       49.04       55.90      3.82 o 
 -10  10   1        3.59        6.12      1.62 o 
  -9  10   1       13.94       14.71      1.17 o 
  -8  10   1        5.68        5.65      1.00 o 
  -7  10   1       62.66       64.72      1.39 o 
  -6  10   1      138.55      150.45      1.31 o 
  -5  10   1        0.08       20.98      2.09 o 
  -4  10   1      276.26      353.19      4.20 o 
  -3  10   1        2.39        3.76      0.94 o 
  -2  10   1      382.27      347.26      3.41 o 
  -1  10   1     8664.21     8049.87     54.64 o 
   0  10   1      667.85      573.46     32.83 o 
   1  10   1     2525.84     2380.00     28.88 o 
   2  10   1     3413.65     3511.37     24.55 o 
   3  10   1     1187.91     1321.52      7.10 o 
   4  10   1      774.25      855.50      2.35 o 
   5  10   1      117.74      101.62      1.17 o 
   6  10   1      161.18      148.28      2.89 o 
   7  10   1      115.86      104.23      2.20 o 
   8  10   1        2.37        6.88      0.90 o 
   9  10   1        5.30        7.93      1.92 o 
 -10  11   1       26.80       26.51      2.64 o 
  -9  11   1       20.15       17.38      2.68 o 
  -8  11   1        8.74        6.90      0.95 o 
  -7  11   1       51.51       39.86      1.68 o 
  -6  11   1      570.05      581.82      4.75 o 
  -5  11   1     1139.60     1231.84      7.03 o 
  -4  11   1       32.56       28.20      2.52 o 
  -3  11   1      439.84      446.87      5.52 o 
  -2  11   1      106.97      106.28      7.41 o 
  -1  11   1      337.52      385.74     29.79 o 
   0  11   1    11969.75    10967.59     71.61 o 
   1  11   1     1695.82     1640.13     25.27 o 
   2  11   1      105.27      109.52      0.92 o 
   3  11   1      222.87      223.48      3.16 o 
   4  11   1      229.35      298.38      3.69 o 
   5  11   1       29.59       21.46      0.85 o 
   6  11   1      215.54      197.88      3.26 o 
   7  11   1       14.41       13.44      1.12 o 
   8  11   1       21.27       20.20      1.12 o 
   9  11   1       13.23       16.06      2.05 o 
 -10  12   1        9.58        6.83      1.83 o 
  -9  12   1       21.28       21.43      1.66 o 
  -8  12   1        4.42        5.73      1.13 o 
  -7  12   1       13.85       11.95      1.27 o 
  -6  12   1      186.40      203.21      2.38 o 
  -5  12   1      101.49      100.86      2.20 o 
  -4  12   1       80.66       89.18      0.84 o 
  -3  12   1       20.26       17.24      1.32 o 
  -2  12   1     1555.61     1452.12     27.08 o 
  -1  12   1      119.46      140.60      1.23 o 
   0  12   1       15.35       29.10      5.04 o 
   1  12   1      279.33      356.61     15.60 o 
   2  12   1      234.37      248.12      2.16 o 
   3  12   1     1174.54     1237.25      9.41 o 
   4  12   1       74.77       93.12      1.58 o 
   5  12   1       12.91        8.93      0.71 o 
   6  12   1       27.59       30.98      1.51 o 
   7  12   1        5.27        8.33      1.29 o 
   8  12   1        2.32        2.42      1.16 o 
   9  12   1        3.53        0.12      2.43 o 
 -10  13   1        2.83        0.29      3.21 o 
  -9  13   1       10.53        9.54      1.51 o 
  -8  13   1        5.17        9.42      1.48 o 
  -7  13   1      122.94      125.64      1.72 o 
  -6  13   1       71.24       61.61      1.15 o 
  -5  13   1       27.62       33.53      0.80 o 
  -4  13   1      992.35      976.64      3.63 o 
  -3  13   1      141.93      141.29      1.27 o 
  -2  13   1       17.37       14.21      1.30 o 
  -1  13   1       32.23       49.81      1.47 o 
   0  13   1      181.55      197.24      9.78 o 
   1  13   1      460.35      474.72     10.91 o 
   2  13   1      366.05      405.64      3.13 o 
   3  13   1      524.61      607.66      9.29 o 
   4  13   1      474.89      472.41      4.13 o 
   5  13   1       15.19       10.37      0.72 o 
   6  13   1      127.91      107.12      1.84 o 
   7  13   1       72.40       67.67      3.74 o 
   8  13   1       40.24       38.29      2.68 o 
   9  13   1        2.35       -1.85      1.85 o 
  -9  14   1        4.00        6.05      1.47 o 
  -8  14   1       55.03       55.85      2.07 o 
  -7  14   1       55.06       58.11      1.78 o 
  -6  14   1        7.74        8.09      0.79 o 
  -5  14   1      378.63      383.52      3.20 o 
  -4  14   1      229.87      270.11      3.46 o 
  -3  14   1       14.65       17.58      1.12 o 
  -2  14   1       53.22       54.85      1.09 o 
  -1  14   1     6387.46     6159.83     70.77 o 
   0  14   1     4323.79     4174.90     44.01 o 
   1  14   1       91.95       97.89      7.21 o 
   2  14   1      346.79      428.23      3.72 o 
   3  14   1      161.66      183.57      5.95 o 
   4  14   1      244.43      239.68      3.33 o 
   5  14   1       39.83       41.82      1.38 o 
   6  14   1       37.77       38.70      1.98 o 
   7  14   1       87.01       95.89      2.32 o 
   8  14   1       72.98       69.19      2.69 o 
   9  14   1        0.51       -0.03      1.91 o 
  -9  15   1       51.09       50.76      2.04 o 
  -8  15   1       40.57       53.59      4.38 o 
  -7  15   1       60.23       64.01      2.82 o 
  -6  15   1       12.62       22.27      1.80 o 
  -5  15   1      200.49      223.63      2.00 o 
  -4  15   1      716.36      767.32      3.51 o 
  -3  15   1       28.21       19.55      0.75 o 
  -2  15   1      142.74      149.34      2.36 o 
  -1  15   1      140.91      236.13     44.85 o 
   0  15   1       33.02       26.31      1.27 o 
   1  15   1      166.93      184.63     10.59 o 
   2  15   1      376.94      424.78      3.87 o 
   3  15   1      573.69      608.96      6.16 o 
   4  15   1       97.93      102.90      2.16 o 
   5  15   1      198.69      211.43      5.10 o 
   6  15   1      216.63      200.54      4.25 o 
   7  15   1       11.06        9.08      1.65 o 
   8  15   1       33.51       33.76      1.97 o 
   9  15   1        1.86        0.70      1.80 o 
  -9  16   1        3.15        3.87      1.47 o 
  -8  16   1        7.92        6.55      1.74 o 
  -7  16   1       47.24       72.52      2.29 o 
  -6  16   1      664.34      629.06     14.11 o 
  -5  16   1      339.30      334.36      2.12 o 
  -4  16   1     2319.39     2381.86     30.91 o 
  -3  16   1       51.03       51.52      0.97 o 
  -2  16   1       25.02       33.79      0.89 o 
  -1  16   1     8543.23     8499.50     80.82 o 
   0  16   1      177.27      264.11     11.92 o 
   1  16   1     1033.97     1200.30     22.79 o 
   2  16   1       97.46       94.45      3.69 o 
   3  16   1      788.89      822.17     10.55 o 
   4  16   1      136.40      147.55      2.72 o 
   5  16   1      771.53      727.59     10.84 o 
   6  16   1      176.02      177.30      4.43 o 
   7  16   1       22.68       23.55      2.04 o 
   8  16   1        7.28        5.18      1.18 o 
   9  16   1        0.91       -0.92      1.55 o 
  -9  17   1        1.66       -0.26      1.40 o 
  -8  17   1       42.52       45.61      2.29 o 
  -7  17   1      890.08      855.24     34.54 o 
  -6  17   1       85.45       88.11      3.96 o 
  -5  17   1      158.77      156.39      2.60 o 
  -4  17   1      174.93      168.89     14.22 o 
  -3  17   1      183.78      186.35      3.16 o 
  -2  17   1        9.06       10.35      0.92 o 
  -1  17   1      183.16      341.57     45.54 o 
   0  17   1     6672.19     6890.05     88.87 o 
   1  17   1      805.87      877.44     66.04 o 
   2  17   1      216.48      251.82      5.77 o 
   3  17   1      108.60      143.95      8.59 o 
   4  17   1      519.21      544.97      4.81 o 
   5  17   1       92.70      115.18      5.29 o 
   6  17   1      118.56      104.33      2.27 o 
   7  17   1       29.28       29.49      1.96 o 
   8  17   1        1.74        0.66      3.01 o 
   9  17   1        0.14       -1.48      1.48 o 
  -9  18   1        0.09       -0.53      1.55 o 
  -8  18   1       35.70       50.10      2.84 o 
  -7  18   1      242.01      238.05     10.03 o 
  -6  18   1      185.01      150.42      6.43 o 
  -5  18   1       85.75      100.06      1.29 o 
  -4  18   1      108.80      104.46      3.80 o 
  -3  18   1      143.69      142.13      2.50 o 
  -2  18   1      284.71      292.07      6.52 o 
  -1  18   1      618.66      636.86      8.61 o 
   0  18   1     1537.65     1984.16     37.91 o 
   1  18   1     4531.96     4259.61    116.33 o 
   2  18   1     1744.96     1659.62     19.62 o 
   3  18   1      474.28      489.21     10.98 o 
   4  18   1       71.06       82.90      3.86 o 
   5  18   1      200.79      215.70      5.95 o 
   6  18   1       12.19       17.91      2.13 o 
   7  18   1       41.44       45.36      2.49 o 
   8  18   1        0.92       -0.89      1.68 o 
   9  18   1        0.26        0.42      1.83 o 
  -9  19   1        1.02        0.56      1.47 o 
  -8  19   1      209.39      200.68      3.32 o 
  -7  19   1       34.20       38.25      3.01 o 
  -6  19   1       83.86       72.87      4.00 o 
  -5  19   1       23.74       29.81      1.28 o 
  -4  19   1       17.83       19.18      1.20 o 
  -3  19   1        0.33       -0.55      0.55 o 
  -2  19   1      239.17      238.22      3.42 o 
  -1  19   1        4.09        6.72      1.04 o 
   0  19   1      322.00      425.98     12.64 o 
   1  19   1      186.30      269.45     60.61 o 
   2  19   1       24.06       27.97      2.54 o 
   3  19   1     1766.34     1685.44     12.76 o 
   4  19   1      121.64      111.85      2.22 o 
   5  19   1      616.34      561.04     10.24 o 
   6  19   1      139.28      132.26      5.44 o 
   7  19   1       27.62       31.77      2.51 o 
   8  19   1        1.32        2.61      2.84 o 
  -9  20   1        2.18        2.14      1.57 o 
  -8  20   1      123.99      114.78      2.74 o 
  -7  20   1       85.08       89.30      4.64 o 
  -6  20   1        2.89       10.54      2.96 o 
  -5  20   1      149.22      128.44      2.87 o 
  -4  20   1      205.36      184.89      2.73 o 
  -3  20   1       43.12       48.60      2.89 o 
  -2  20   1      156.90      154.15      1.18 o 
  -1  20   1     1850.12     1733.18     30.50 o 
   0  20   1      953.34     1000.69     12.93 o 
   1  20   1       44.52       47.00      3.14 o 
   2  20   1      209.26      212.19      3.37 o 
   3  20   1      204.37      248.00     17.90 o 
   4  20   1      171.72      158.68      5.73 o 
   5  20   1      204.23      217.73      9.44 o 
   6  20   1      155.92      150.36      7.59 o 
   7  20   1       17.79       27.92      4.59 o 
   8  20   1        6.94        4.91      1.68 o 
  -9  21   1        4.71        6.93      1.60 o 
  -8  21   1       99.56       90.67      2.62 o 
  -7  21   1      236.38      222.58      3.32 o 
  -6  21   1      218.40      201.15     16.34 o 
  -5  21   1        5.99       12.40      1.34 o 
  -4  21   1      253.85      235.97      2.19 o 
  -3  21   1      635.34      619.20     10.36 o 
  -2  21   1       74.83       79.56      0.97 o 
  -1  21   1      373.49      392.28     15.30 o 
   1  21   1      100.82      134.68      7.35 o 
   2  21   1      470.27      542.36     16.84 o 
   3  21   1      284.37      243.41      4.06 o 
   4  21   1      193.99      197.64      6.71 o 
   5  21   1      312.51      315.74     12.46 o 
   6  21   1       49.14       55.25      1.93 o 
   7  21   1       94.66       99.00      5.27 o 
   8  21   1       20.80       17.08      2.32 o 
  -9  22   1       20.36       30.24      3.55 o 
  -8  22   1       12.70       21.16      2.43 o 
  -7  22   1       19.10       23.90      2.72 o 
  -6  22   1       17.51       43.46      3.01 o 
  -5  22   1       67.02       75.08      3.09 o 
  -4  22   1      588.69      578.82      6.22 o 
  -3  22   1       19.43       24.28      3.54 o 
  -2  22   1       92.23       73.82      1.00 o 
  -1  22   1      445.33      444.78      5.82 o 
   0  22   1       96.21       92.56      2.69 o 
   1  22   1     1755.38     1695.67     20.87 o 
   2  22   1     3243.75     3212.16     47.68 o 
   3  22   1       79.52       70.15      2.77 o 
   4  22   1      461.57      446.13      8.53 o 
   5  22   1      163.47      171.92      7.82 o 
   6  22   1        5.06        8.44      1.47 o 
   7  22   1      140.27      126.64      5.15 o 
   8  22   1        1.47        3.01      2.38 o 
  -9  23   1       78.81       87.71      2.40 o 
  -8  23   1       60.87       62.47      2.42 o 
  -7  23   1        2.62        1.97      2.78 o 
  -6  23   1      659.68      589.72     21.85 o 
  -5  23   1      382.04      356.05      7.59 o 
  -4  23   1     1427.71     1235.53      8.04 o 
  -3  23   1      184.63      179.34      2.63 o 
  -2  23   1        1.62        4.76      0.58 o 
  -1  23   1       85.61      111.09      3.38 o 
   0  23   1      265.15      272.25      4.85 o 
   1  23   1      269.06      314.68     17.13 o 
   2  23   1      207.12      324.13     37.27 o 
   3  23   1      122.63      146.73      6.61 o 
   4  23   1      230.93      208.41      7.58 o 
   5  23   1       35.71       37.88      1.93 o 
   6  23   1       76.39       72.72      3.92 o 
   7  23   1       13.39       19.11      3.58 o 
   8  23   1        6.90        6.29      4.35 o 
  -9  24   1      116.12      130.07      3.36 o 
  -8  24   1       35.14       38.84      2.37 o 
  -7  24   1      115.50      106.71      3.65 o 
  -6  24   1      131.11      145.99      2.70 o 
  -5  24   1       93.11      101.82      2.29 o 
  -4  24   1      303.94      316.00     12.85 o 
  -3  24   1      227.55      240.72      3.26 o 
  -2  24   1       19.10       21.24      0.96 o 
  -1  24   1      348.56      324.05      5.32 o 
   0  24   1       96.13      104.13      3.22 o 
   1  24   1       16.83       25.46      5.64 o 
   2  24   1       26.51       32.93      3.42 o 
   3  24   1     1637.61     1615.32     36.50 o 
   4  24   1      289.85      277.47      5.17 o 
   5  24   1        1.92        1.03      0.89 o 
   6  24   1        5.31       11.11      1.44 o 
   7  24   1       25.70       25.32      1.71 o 
   8  24   1        4.20        2.46      1.84 o 
  -8  25   1       59.78       53.70      2.14 o 
  -7  25   1       12.12       15.03      1.84 o 
  -6  25   1       44.87       46.96      2.21 o 
  -5  25   1      439.11      407.86     15.24 o 
  -4  25   1      432.27      410.59      7.58 o 
  -3  25   1      620.81      558.02      5.18 o 
  -2  25   1      335.15      318.15      5.97 o 
  -1  25   1      127.86      137.06      2.73 o 
   0  25   1        5.35        8.40      0.56 o 
   1  25   1      110.85      114.68      4.17 o 
   2  25   1      139.03      153.01     12.04 o 
   3  25   1     2766.03     2581.06     36.24 o 
   4  25   1      331.40      306.74      4.85 o 
   5  25   1        4.09        4.06      0.94 o 
   6  25   1       22.38       17.50      2.05 o 
   7  25   1        9.52        9.65      1.46 o 
   8  25   1       10.35       16.46      2.90 o 
  -8  26   1       11.02       14.54      1.65 o 
  -7  26   1       19.12       20.81      1.92 o 
  -6  26   1       17.22       16.56      1.68 o 
  -5  26   1      102.73      110.75      2.44 o 
  -4  26   1       10.75       15.46      4.23 o 
  -3  26   1       96.72      112.63      8.06 o 
  -2  26   1       52.34       58.08      2.91 o 
  -1  26   1      119.77      133.63      2.09 o 
   0  26   1        8.44        7.55      0.78 o 
   1  26   1      293.26      267.61      5.89 o 
   2  26   1     2168.07     1927.25     32.09 o 
   3  26   1      570.39      643.12     22.94 o 
   4  26   1      130.38      145.41      5.19 o 
   5  26   1        1.30        0.39      0.89 o 
   6  26   1        3.63        3.52      1.20 o 
   7  26   1        0.01        0.30      1.31 o 
   8  26   1       20.15       26.66      3.36 o 
  -8  27   1       37.18       46.33      2.82 o 
  -7  27   1      133.30      139.72      6.43 o 
  -6  27   1       43.66       43.13      2.17 o 
  -5  27   1       38.94       44.83      2.04 o 
  -4  27   1      130.35      102.03      1.65 o 
  -3  27   1      433.71      391.10     10.10 o 
  -2  27   1        2.18        4.40      0.70 o 
  -1  27   1       91.69       87.92      1.36 o 
   0  27   1      171.71      164.93      4.27 o 
   1  27   1      102.83      134.93      7.86 o 
   2  27   1       60.27       79.86      3.01 o 
   3  27   1      700.00      697.49     13.02 o 
   4  27   1      249.94      233.83      4.92 o 
   5  27   1        9.43        7.56      0.94 o 
   6  27   1        4.43        6.62      1.26 o 
   7  27   1        4.84        5.67      1.47 o 
  -8  28   1      121.94      110.15      3.68 o 
  -7  28   1       56.06       75.10      2.43 o 
  -6  28   1      198.89      190.33      5.04 o 
  -5  28   1       47.63       49.80      2.43 o 
  -4  28   1        3.99        3.57      0.92 o 
  -3  28   1      238.44      217.79      4.65 o 
  -2  28   1       62.03       53.79      2.81 o 
  -1  28   1       97.27       88.47      2.86 o 
   0  28   1      180.10      159.73      3.53 o 
   1  28   1      535.96      502.23     17.09 o 
   2  28   1       38.97       52.19      5.18 o 
   3  28   1      109.32      135.31      7.54 o 
   4  28   1       77.86       83.97      2.74 o 
   5  28   1        0.97        1.01      1.12 o 
   6  28   1       32.13       32.86      1.68 o 
   7  28   1       12.98       17.11      1.60 o 
  -8  29   1        7.06       11.43      2.67 o 
  -7  29   1      180.34      166.70      5.83 o 
  -6  29   1        1.71        6.08      1.56 o 
  -5  29   1      228.54      207.14      7.22 o 
  -4  29   1       41.71       41.80      2.00 o 
  -3  29   1       74.01       69.49      3.61 o 
  -2  29   1       65.01       51.95      2.11 o 
  -1  29   1        3.56        8.85      0.76 o 
   0  29   1        9.06       13.54      4.93 o 
   1  29   1      645.10      605.85     11.78 o 
   2  29   1      254.11      233.01      3.94 o 
   3  29   1       29.69       33.12      2.24 o 
   4  29   1      101.78       92.82      2.20 o 
   5  29   1        7.86        4.13      1.17 o 
   6  29   1       92.84       99.71      2.13 o 
   7  29   1       13.64       15.95      1.62 o 
  -8  30   1       21.11       21.85      2.25 o 
  -7  30   1       59.74       82.40      2.21 o 
  -6  30   1        5.75       10.10      1.36 o 
  -5  30   1       36.28       43.66      3.81 o 
  -4  30   1       27.41       23.66      1.70 o 
  -3  30   1        0.61        0.16      0.77 o 
  -2  30   1       75.16       68.00      4.35 o 
  -1  30   1       83.37       86.10      3.48 o 
   0  30   1       31.76       32.28      2.91 o 
   1  30   1      328.91      323.37     15.84 o 
   2  30   1       14.91       19.95      2.92 o 
   3  30   1       38.53       41.02      1.44 o 
   4  30   1        2.25        7.80      0.95 o 
   5  30   1        0.84        1.27      1.13 o 
   6  30   1       36.64       46.06      1.81 o 
   7  30   1        8.10       15.01      1.67 o 
  -7  31   1       33.53       34.66      2.92 o 
  -6  31   1        4.56        6.16      1.29 o 
  -5  31   1       74.91       74.50      3.33 o 
  -4  31   1       18.87       18.37      1.54 o 
  -3  31   1        3.08        1.68      0.84 o 
  -2  31   1      187.47      140.81      3.61 o 
  -1  31   1       66.26       59.57      1.51 o 
   0  31   1      189.02      160.10      7.09 o 
   1  31   1      156.21      169.75      5.92 o 
   2  31   1       11.99       20.97      1.07 o 
   3  31   1       26.02       30.38      1.25 o 
   4  31   1        9.26        7.55      0.95 o 
   5  31   1        5.46        4.98      1.22 o 
   6  31   1       49.11       55.15      1.93 o 
   7  31   1       43.53       56.17      2.52 o 
  -7  32   1       22.90       25.12      2.71 o 
  -6  32   1        1.48        2.60      1.27 o 
  -5  32   1      131.95      128.00      5.61 o 
  -4  32   1        6.61        5.35      1.09 o 
  -3  32   1       37.72       32.69      1.30 o 
  -2  32   1      163.17      154.56      3.25 o 
  -1  32   1       12.57        9.85      0.87 o 
   0  32   1      216.86      187.55      6.09 o 
   1  32   1       52.62       65.36      3.18 o 
   2  32   1      107.25      111.25      6.96 o 
   3  32   1       40.42       46.15      1.57 o 
   4  32   1       65.30       51.30      1.37 o 
   5  32   1       99.35       93.53      2.01 o 
   6  32   1        5.81        7.26      1.41 o 
   7  32   1       75.86       88.79      7.94 o 
  -7  33   1        3.19        4.63      1.52 o 
  -6  33   1        3.98        2.39      1.30 o 
  -5  33   1       21.11       24.41      1.57 o 
  -4  33   1       52.65       49.83      3.19 o 
  -3  33   1       86.42       80.40      1.87 o 
  -2  33   1       15.02       19.90      1.59 o 
  -1  33   1       36.41       34.25      1.20 o 
   0  33   1       37.53       52.96      2.69 o 
   1  33   1      660.38      617.18     15.67 o 
   2  33   1      528.44      488.51      9.02 o 
   3  33   1       94.35       87.85      1.62 o 
   4  33   1       36.67       46.08      1.69 o 
   5  33   1       19.72       22.07      1.55 o 
   6  33   1        2.15        2.26      1.35 o 
  -7  34   1        7.78        4.45      3.01 o 
  -6  34   1        4.03        3.73      1.40 o 
  -5  34   1       32.54       27.52      1.62 o 
  -4  34   1        6.85        8.29      1.18 o 
  -3  34   1        8.16       16.72      1.29 o 
  -2  34   1       14.05       17.27      1.42 o 
  -1  34   1      103.20       90.63      3.23 o 
   0  34   1       60.43       64.39      3.26 o 
   1  34   1      100.63      134.04      7.53 o 
   2  34   1       11.75       35.23      2.55 o 
   3  34   1       29.91       29.52      1.20 o 
   4  34   1      139.71      131.42      3.22 o 
   5  34   1        1.71        3.48      1.28 o 
   6  34   1       53.30       54.18      1.95 o 
  -7  35   1       19.70       16.65      2.55 o 
  -6  35   1        4.03        1.88      1.38 o 
  -5  35   1       45.30       39.60      1.77 o 
  -4  35   1        6.01        4.66      1.93 o 
  -3  35   1      177.35      153.66      5.98 o 
  -2  35   1      273.51      242.67      5.80 o 
  -1  35   1      272.42      262.01      5.86 o 
   0  35   1       79.37       82.65      2.14 o 
   1  35   1      299.48      290.96      5.99 o 
   2  35   1       72.28       73.34      2.64 o 
   3  35   1       48.59       50.07      1.36 o 
   4  35   1       28.15       30.22      1.55 o 
   5  35   1       11.38       12.91      1.41 o 
   6  35   1      120.93      120.03      6.55 o 
  -6  36   1        4.90        5.28      1.42 o 
  -5  36   1       14.64       17.03      1.42 o 
  -4  36   1       23.05       23.77      1.51 o 
  -3  36   1        4.70        8.34      2.09 o 
  -2  36   1       52.63       67.86      1.47 o 
  -1  36   1      222.34      234.86      4.93 o 
   0  36   1      121.20      105.30      4.23 o 
   1  36   1       33.64       43.37      2.51 o 
   2  36   1       84.82       73.21      2.26 o 
   3  36   1        5.02        7.54      1.00 o 
   4  36   1        1.43        4.69      1.20 o 
   5  36   1       18.04       19.72      1.57 o 
   6  36   1       10.20       13.55      4.52 o 
  -6  37   1       31.96       28.43      1.78 o 
  -5  37   1       30.81       32.36      1.73 o 
  -4  37   1       22.18       29.66      2.27 o 
  -3  37   1       26.26       22.15      1.42 o 
  -2  37   1       54.19       62.61      1.47 o 
  -1  37   1       15.69       25.09      1.72 o 
   0  37   1      182.11      159.55      5.82 o 
   1  37   1       49.31       49.03      1.81 o 
   2  37   1        6.29       12.30      0.99 o 
   3  37   1       34.73       35.89      1.38 o 
   4  37   1       70.61       62.78      1.86 o 
   5  37   1       33.58       27.34      1.77 o 
  -6  38   1       11.89       10.21      1.80 o 
  -5  38   1        0.43        2.08      1.31 o 
  -4  38   1       39.39       42.42      1.80 o 
  -3  38   1       11.08       11.42      1.29 o 
  -2  38   1      267.65      252.83      4.97 o 
  -1  38   1       76.39       71.72      1.83 o 
   0  38   1       15.55       23.93      1.23 o 
   1  38   1       64.58       58.13      1.46 o 
   2  38   1       86.76       90.78      2.41 o 
   3  38   1      153.98      143.19      3.68 o 
   4  38   1       10.66       12.69      1.38 o 
   5  38   1        6.24        5.55      1.56 o 
  -6  39   1        3.88        5.35      1.76 o 
  -5  39   1       40.61       35.29      2.69 o 
  -4  39   1        9.87       18.94      2.03 o 
  -3  39   1       35.18       31.97      1.64 o 
  -2  39   1        3.02       15.65      2.20 o 
  -1  39   1        1.14        6.19      1.01 o 
   0  39   1       25.84       20.93      1.41 o 
   1  39   1        0.18        2.83      0.97 o 
   2  39   1        8.45       13.66      1.14 o 
   3  39   1       12.88       23.95      2.09 o 
   4  39   1        1.46       -0.28      1.24 o 
   5  39   1        2.35        0.95      1.85 o 
  -5  40   1        1.08        1.82      1.66 o 
  -4  40   1       23.32       35.19      3.40 o 
  -3  40   1       10.88       13.14      1.38 o 
  -2  40   1       93.40      100.58      4.04 o 
  -1  40   1       41.08       34.87      2.22 o 
   0  40   1        5.95        7.77      1.04 o 
   1  40   1        0.49        1.95      1.00 o 
   2  40   1        3.08        5.03      1.04 o 
   3  40   1       48.04       51.68      1.87 o 
   4  40   1        1.05       -0.54      1.32 o 
   5  40   1       14.80        9.28      2.32 o 
  -5  41   1       13.89       16.28      3.53 o 
  -4  41   1       43.69       64.85      4.33 o 
  -3  41   1       14.11       14.49      1.46 o 
  -2  41   1       11.54       17.21      1.40 o 
  -1  41   1        3.63        6.75      1.07 o 
   0  41   1        4.14        2.96      1.01 o 
   1  41   1       26.63       20.14      1.26 o 
   2  41   1       41.69       49.84      1.53 o 
   3  41   1        9.83       17.44      1.71 o 
   4  41   1       16.03       15.72      1.76 o 
  -4  42   1      325.28      344.61      7.03 o 
  -3  42   1        6.78       10.69      1.49 o 
  -2  42   1       45.37       56.75      2.53 o 
  -1  42   1      108.86       90.08      1.69 o 
   0  42   1        0.61        1.28      1.04 o 
   1  42   1        5.85        5.41      1.09 o 
   2  42   1      111.24      121.16      2.55 o 
   3  42   1        7.01        7.71      1.39 o 
   4  42   1       10.69       11.43      1.78 o 
  -3  43   1       10.84       15.85      1.67 o 
  -2  43   1       93.63       91.50      4.14 o 
  -1  43   1        3.29        3.59      1.56 o 
   0  43   1       20.08       23.85      1.40 o 
   1  43   1        5.77        4.17      1.14 o 
   2  43   1       27.44       38.90      3.51 o 
   3  43   1        1.18        0.11      1.56 o 
  -4  44   1        4.00        6.30      1.80 o 
  -3  44   1       36.11       38.96      1.93 o 
  -2  44   1        3.54       11.78      1.45 o 
  -1  44   1        1.06        0.42      1.92 o 
   0  44   1       14.65       16.02      1.23 o 
   1  44   1        9.98       15.09      1.29 o 
   2  44   1       80.24       70.01      2.04 o 
   3  44   1        4.30        4.95      1.38 o 
  -3  45   1       22.35       27.97      1.87 o 
  -2  45   1       62.38       61.44      3.75 o 
  -1  45   1       10.11        5.93      1.38 o 
   0  45   1       19.60       25.25      1.43 o 
   1  45   1        0.60        0.96      1.16 o 
   2  45   1        5.69        9.06      1.42 o 
  -2  46   1       12.33       24.13      2.07 o 
  -1  46   1       17.16       26.65      1.73 o 
   0  46   1       14.49       15.32      1.33 o 
   1  46   1       15.12       26.70      1.78 o 
   2  46   1       19.92       15.59      1.59 o 
  -1  47   1       51.05       63.62      2.12 o 
   0  47   1       11.24       18.40      1.58 o 
 -10   0   2       17.44       10.20      2.78 o 
  -9   0   2       27.05       26.00      2.28 o 
  -8   0   2        7.41        5.29      1.16 o 
  -7   0   2       24.82       21.37      1.27 o 
  -6   0   2      781.54      712.32      9.46 o 
  -5   0   2        9.44       11.59      0.56 o 
  -4   0   2      466.68      420.19      5.30 o 
  -3   0   2       33.53       35.68      0.63 o 
  -1   0   2     2122.30     1903.07     38.31 o 
   0   0   2      924.60      858.34     15.87 o 
   1   0   2      635.18      605.17     57.48 o 
   2   0   2     2540.18     2521.35     46.42 o 
   3   0   2        2.26        3.43      0.89 o 
   4   0   2     6848.02     6899.66     73.95 o 
   5   0   2       19.94       21.06      1.94 o 
   6   0   2        6.56       30.52      4.23 o 
   7   0   2      241.56      273.87      5.10 o 
   8   0   2       37.22       27.00      3.25 o 
   9   0   2       39.18       45.66      3.82 o 
 -10   1   2        7.31        3.38      1.92 o 
  -9   1   2       57.38       62.65      1.84 o 
  -8   1   2       25.20       21.56      0.93 o 
  -7   1   2       13.37       15.02      0.68 o 
  -6   1   2      625.22      658.66      8.99 o 
  -5   1   2      222.52      236.48      2.18 o 
  -4   1   2      175.04      152.45      3.57 o 
  -3   1   2        9.67       20.34      1.20 o 
  -2   1   2     9742.05     9076.75     77.67 o 
   0   1   2     1292.46     1196.29     31.56 o 
   1   1   2     4689.56     4640.17    105.16 o 
   2   1   2      610.14      608.47      9.01 o 
   3   1   2       93.69      101.37      6.00 o 
   4   1   2     1575.82     1690.39     39.14 o 
   5   1   2       86.62      103.68      1.58 o 
   6   1   2      461.79      455.20      5.34 o 
   7   1   2      297.21      293.96      3.61 o 
   8   1   2       21.51       22.75      2.90 o 
   9   1   2       28.48       24.79      2.25 o 
 -10   2   2        9.16        5.68      2.01 o 
  -9   2   2       47.54       40.56      1.71 o 
  -8   2   2       30.64       26.11      1.65 o 
  -7   2   2      373.79      364.89      5.38 o 
  -6   2   2        9.72       25.01      1.36 o 
  -5   2   2       63.23       65.05      1.70 o 
  -4   2   2      149.25      161.72      1.03 o 
  -3   2   2      964.47     1013.60     20.05 o 
  -2   2   2     7874.29     7342.98    112.99 o 
   0   2   2     5292.19     5302.07     66.19 o 
   1   2   2     1649.89     1760.24     14.60 o 
   2   2   2     2330.63     2209.20     21.05 o 
   3   2   2     1284.93     1343.49     14.35 o 
   4   2   2      480.14      456.92     11.95 o 
   5   2   2      119.00      117.14      3.40 o 
   6   2   2      385.42      380.42      4.27 o 
   7   2   2      179.90      190.61      8.69 o 
   8   2   2        5.32        3.94      1.72 o 
   9   2   2       16.38       20.57      2.25 o 
 -10   3   2       37.64       39.87      3.59 o 
  -9   3   2        5.85        7.30      0.87 o 
  -8   3   2       60.45       58.62      1.78 o 
  -7   3   2      154.47      150.46      3.71 o 
  -6   3   2      238.51      228.53      3.73 o 
  -5   3   2      221.22      211.07      1.45 o 
  -4   3   2      333.14      347.65      1.45 o 
  -3   3   2      167.52      140.15      1.27 o 
  -2   3   2     2441.43     2129.99     24.95 o 
  -1   3   2     3920.68     4135.85     48.75 o 
   0   3   2     2502.73     2429.64     48.05 o 
   1   3   2      356.25      405.12      6.55 o 
   2   3   2      186.78      186.33      3.74 o 
   3   3   2      354.28      389.85     10.28 o 
   4   3   2     2078.97     2157.37     20.31 o 
   5   3   2      359.58      342.53     10.02 o 
   6   3   2      126.49      149.83      5.83 o 
   7   3   2      301.53      309.60      4.93 o 
   8   3   2        5.05        4.23      1.68 o 
   9   3   2       11.28        9.55      2.38 o 
 -10   4   2       36.04       37.00      2.70 o 
  -9   4   2       25.04       26.07      1.11 o 
  -8   4   2       18.77       27.11      2.06 o 
  -7   4   2      189.00      172.59      2.19 o 
  -6   4   2      231.52      226.84      2.17 o 
  -5   4   2       37.20       36.63      1.04 o 
  -4   4   2      447.09      458.66      3.73 o 
  -3   4   2       58.29       65.75      0.68 o 
  -2   4   2      952.67      977.64     19.92 o 
  -1   4   2     1473.55     1472.60     19.66 o 
   0   4   2     4962.18     4756.50     86.06 o 
   1   4   2      575.81      600.59      4.82 o 
   2   4   2      329.72      295.00      3.19 o 
   3   4   2     1299.06     1403.44     12.24 o 
   4   4   2      783.74      857.94     12.68 o 
   5   4   2      828.96      791.18      9.14 o 
   6   4   2       50.61       59.15      3.51 o 
   7   4   2      516.65      478.11      8.34 o 
   8   4   2        6.54        8.93      1.88 o 
   9   4   2       30.55       28.63      2.44 o 
 -10   5   2       11.54        9.38      2.01 o 
  -9   5   2       95.87       89.20      2.10 o 
  -8   5   2      133.65      129.94      3.65 o 
  -7   5   2       91.95       92.79      1.62 o 
  -6   5   2       29.85       37.04      1.62 o 
  -5   5   2      119.53      164.52      2.25 o 
  -4   5   2        8.21       13.48      1.36 o 
  -3   5   2      792.27      770.03     10.01 o 
  -2   5   2     8427.35     7428.36    111.53 o 
  -1   5   2     6650.50     6463.60     76.80 o 
   0   5   2      508.22      515.72      3.50 o 
   1   5   2       22.36       21.96      0.76 o 
   2   5   2      755.25      789.32      9.02 o 
   3   5   2     3083.38     3174.85     25.61 o 
   4   5   2      114.63      127.38      4.74 o 
   5   5   2      150.40      175.33      6.04 o 
   6   5   2      141.07      138.21      4.49 o 
   7   5   2      132.04      146.26      3.93 o 
   8   5   2       16.95       18.49      2.32 o 
   9   5   2        6.90        6.72      1.97 o 
 -10   6   2       24.03       19.36      1.55 o 
  -9   6   2        9.01        8.88      0.96 o 
  -8   6   2       37.21       42.24      1.69 o 
  -7   6   2        7.39        8.76      1.17 o 
  -6   6   2      802.18      821.13      3.96 o 
  -5   6   2     3692.76     3865.36     31.42 o 
  -4   6   2     2312.91     2328.34     17.56 o 
  -3   6   2      228.20      259.20      6.10 o 
  -2   6   2      155.74      193.02     34.24 o 
  -1   6   2      360.54      379.28      4.06 o 
   0   6   2       40.08       44.68      6.67 o 
   1   6   2      497.81      518.09      3.52 o 
   2   6   2      919.31      893.95     11.06 o 
   3   6   2      856.84      976.93     14.06 o 
   4   6   2      109.80       97.24      2.17 o 
   5   6   2      167.40      159.55      4.92 o 
   6   6   2      207.75      194.37      3.80 o 
   7   6   2        3.77        8.26      1.26 o 
   8   6   2       70.33       74.75      2.78 o 
   9   6   2        3.29        3.48      2.43 o 
 -10   7   2       13.01       19.28      1.55 o 
  -9   7   2       12.28       10.91      0.97 o 
  -8   7   2      227.60      226.37      4.75 o 
  -7   7   2       20.76       17.90      1.22 o 
  -6   7   2      260.69      266.96      3.10 o 
  -5   7   2      827.83      941.25     11.73 o 
  -4   7   2      139.79      149.25      2.21 o 
  -3   7   2     3169.06     3281.36     17.58 o 
  -2   7   2      135.68      112.20      0.94 o 
  -1   7   2      694.33      749.55      9.79 o 
   0   7   2     5981.64     5791.58     71.04 o 
   1   7   2      454.14      499.60      6.46 o 
   2   7   2     1628.77     1700.34     13.74 o 
   3   7   2      296.36      312.34     15.52 o 
   4   7   2       19.00       25.71      3.16 o 
   5   7   2      315.34      330.51      6.12 o 
   6   7   2       43.96       37.86      2.59 o 
   7   7   2       32.68       33.51      2.14 o 
   8   7   2       24.70       27.33      2.29 o 
   9   7   2        7.94        6.26      2.04 o 
 -10   8   2       64.47       67.24      4.17 o 
  -9   8   2       16.18       15.28      1.46 o 
  -8   8   2      231.14      226.55      3.69 o 
  -7   8   2       17.49       15.64      1.30 o 
  -6   8   2       11.52       12.39      0.79 o 
  -5   8   2     2444.76     2595.86     20.90 o 
  -4   8   2     1000.88     1061.15      8.96 o 
  -3   8   2      195.13      212.30      3.94 o 
  -2   8   2       48.25       45.70      3.36 o 
  -1   8   2      656.63      664.92      7.69 o 
   0   8   2     2555.63     2567.99     36.80 o 
   1   8   2      614.34      676.58      8.90 o 
   2   8   2     1832.37     1992.30     16.06 o 
   3   8   2     3748.45     3825.84     32.83 o 
   4   8   2      429.69      429.49      6.78 o 
   5   8   2       84.44       94.72      3.56 o 
   6   8   2       45.94       45.77      2.33 o 
   7   8   2        1.48        1.74      1.56 o 
   8   8   2       36.69       41.74      4.11 o 
   9   8   2       33.20       37.36      2.66 o 
 -10   9   2       18.96       24.15      2.25 o 
  -9   9   2        9.58       11.03      1.43 o 
  -8   9   2       18.79       21.80      1.99 o 
  -7   9   2       42.33       37.55      1.40 o 
  -6   9   2        0.94        1.07      0.56 o 
  -5   9   2     1524.11     1581.25     11.96 o 
  -4   9   2      347.77      374.05      3.97 o 
  -3   9   2      321.37      321.78      5.44 o 
  -2   9   2      126.03      106.23      2.47 o 
  -1   9   2     5721.91     5364.66     61.02 o 
   0   9   2     5030.61     4841.20     48.74 o 
   1   9   2      889.48      874.73     28.97 o 
   2   9   2      329.76      337.38      9.48 o 
   3   9   2      316.97      365.82     11.93 o 
   4   9   2      583.79      604.69      5.49 o 
   5   9   2      276.63      284.13      5.37 o 
   6   9   2       95.03       93.27      2.59 o 
   7   9   2       14.85       13.16      1.97 o 
   8   9   2       23.72       19.40      1.92 o 
   9   9   2       70.19       71.35      5.16 o 
 -10  10   2       14.02       14.78      1.93 o 
  -9  10   2       13.37       19.11      1.51 o 
  -8  10   2       28.20       27.41      1.49 o 
  -7  10   2       46.65       41.09      1.11 o 
  -6  10   2      194.37      195.61      1.38 o 
  -5  10   2      116.17      100.50      3.25 o 
  -4  10   2       19.55       16.74      2.35 o 
  -3  10   2      389.51      400.89      2.71 o 
  -2  10   2     1725.54     1719.66     23.24 o 
  -1  10   2      335.85      345.44      4.59 o 
   0  10   2      517.32      502.67      9.88 o 
   1  10   2     5193.30     5415.65     54.08 o 
   2  10   2       25.78       21.32      2.93 o 
   3  10   2      171.09      176.56      5.07 o 
   4  10   2       40.66       44.53      2.66 o 
   5  10   2       93.51       97.93      4.93 o 
   6  10   2      106.00      107.34      3.40 o 
   7  10   2       23.28       20.46      1.29 o 
   8  10   2        1.53        2.96      1.72 o 
   9  10   2       11.83       13.37      2.04 o 
 -10  11   2       12.67       13.54      1.66 o 
  -9  11   2        2.44        3.17      1.31 o 
  -8  11   2        1.51        1.63      1.24 o 
  -7  11   2       10.86       10.36      0.78 o 
  -6  11   2      141.37      150.24      1.27 o 
  -5  11   2       72.51       62.38      1.67 o 
  -4  11   2      269.70      269.95      2.39 o 
  -3  11   2      909.37      916.12     12.98 o 
  -2  11   2       78.76       63.93      1.83 o 
  -1  11   2      140.30      124.88      4.28 o 
   0  11   2      324.91      325.54      1.77 o 
   1  11   2     3680.59     4035.29     59.74 o 
   2  11   2      318.60      340.20     12.44 o 
   3  11   2      664.27      694.83      4.88 o 
   4  11   2      123.33      127.77      1.34 o 
   5  11   2      371.47      358.92      6.96 o 
   6  11   2      122.29      116.12      2.87 o 
   7  11   2        5.06        5.16      1.10 o 
   8  11   2        0.41        2.97      1.63 o 
   9  11   2       29.18       30.45      2.45 o 
 -10  12   2        1.64        2.37      1.55 o 
  -9  12   2       36.94       37.05      1.80 o 
  -8  12   2       14.88       14.42      1.38 o 
  -7  12   2       11.39       11.05      1.35 o 
  -6  12   2      165.08      187.17      1.48 o 
  -5  12   2        6.24        6.90      0.50 o 
  -4  12   2       76.83       81.39      1.29 o 
  -3  12   2      569.50      610.15     15.11 o 
  -2  12   2       85.32      101.77      3.28 o 
  -1  12   2     2477.38     2130.50    112.77 o 
   0  12   2      382.68      379.76     11.87 o 
   1  12   2       52.74       68.74     11.18 o 
   2  12   2     1892.78     1948.64     22.83 o 
   3  12   2      133.03      129.64      4.15 o 
   4  12   2       57.91       57.54      2.09 o 
   5  12   2      117.37      111.95      3.37 o 
   6  12   2       37.25       34.02      1.59 o 
   7  12   2       51.62       51.84      1.43 o 
   8  12   2        2.91        2.66      1.09 o 
   9  12   2        4.68        5.24      1.96 o 
 -10  13   2       23.19       25.30      1.80 o 
  -9  13   2       10.14       12.04      1.51 o 
  -8  13   2       23.47       20.64      1.52 o 
  -7  13   2       43.27       43.35      2.27 o 
  -6  13   2       68.70       66.61      1.06 o 
  -5  13   2       67.73       65.69      0.74 o 
  -4  13   2      182.93      148.89      1.93 o 
  -3  13   2     2464.41     2480.98     46.17 o 
  -2  13   2     1725.25     1657.78     14.29 o 
  -1  13   2      433.60      396.57     30.70 o 
   0  13   2     5910.62     5793.91     50.16 o 
   1  13   2     1936.66     1855.07     23.63 o 
   2  13   2      139.86      210.04     23.69 o 
   3  13   2       46.53       46.63      1.15 o 
   4  13   2       82.54       80.64      2.18 o 
   5  13   2       84.10       97.77      2.05 o 
   6  13   2       33.29       42.49      3.63 o 
   7  13   2      106.80       97.91      3.98 o 
   8  13   2        7.26        6.54      1.05 o 
 -10  14   2        7.02       10.54      1.62 o 
  -9  14   2       42.82       43.14      1.98 o 
  -8  14   2        0.12        2.77      1.29 o 
  -7  14   2        6.17        4.33      1.85 o 
  -6  14   2      145.00      150.96      1.64 o 
  -5  14   2       14.17       10.19      0.59 o 
  -4  14   2       48.67       38.10      1.47 o 
  -3  14   2      278.74      422.92     34.44 o 
  -2  14   2     1168.16     1183.01      2.75 o 
  -1  14   2      157.25      150.77      3.27 o 
   0  14   2      978.69     1167.08     54.96 o 
   1  14   2     1473.56     1594.97     36.86 o 
   2  14   2      220.49      232.37      7.19 o 
   3  14   2      155.09      173.29      1.56 o 
   4  14   2      121.16      133.93      3.30 o 
   5  14   2       13.21       11.43      1.07 o 
   6  14   2      359.57      325.66      8.09 o 
   7  14   2       13.49       14.50      1.07 o 
   8  14   2       10.03        9.03      1.06 o 
 -10  15   2       12.26       12.32      2.17 o 
  -9  15   2       35.91       43.07      2.02 o 
  -8  15   2       35.67       39.33      1.80 o 
  -7  15   2      191.07      184.60      2.83 o 
  -6  15   2      133.44      127.69      1.58 o 
  -5  15   2       72.64       74.61      0.70 o 
  -4  15   2      403.07      389.63      4.77 o 
  -3  15   2       64.51       88.40      5.20 o 
  -2  15   2       61.51       75.07      6.09 o 
  -1  15   2        5.06       13.79      2.12 o 
   0  15   2       50.18       81.83      8.95 o 
   1  15   2     2359.21     2492.62     36.11 o 
   2  15   2      162.00      194.46     10.22 o 
   3  15   2       61.66       68.95      5.53 o 
   4  15   2      616.55      597.44      8.26 o 
   5  15   2      205.17      185.75      4.52 o 
   6  15   2      385.37      327.93      9.65 o 
   7  15   2        4.33        5.34      1.00 o 
   8  15   2       21.97       17.27      1.23 o 
 -10  16   2        1.30       -0.97      1.51 o 
  -9  16   2       14.70       19.23      1.60 o 
  -8  16   2       11.33       24.10      5.11 o 
  -7  16   2       53.83       51.22      2.09 o 
  -6  16   2        2.42        3.37      0.96 o 
  -5  16   2       12.93       11.85      0.57 o 
  -4  16   2      497.18      502.05      6.31 o 
  -3  16   2       99.03      100.82      0.90 o 
  -2  16   2      115.00      129.19      0.94 o 
  -1  16   2     2737.61     2721.75     29.02 o 
   0  16   2      102.96      129.25      9.16 o 
   1  16   2     1644.69     1696.63     44.83 o 
   2  16   2      904.73      940.40     19.61 o 
   3  16   2      966.43      915.15     10.88 o 
   4  16   2      420.17      412.69      5.58 o 
   5  16   2       56.33       62.79      3.67 o 
   6  16   2       88.53       80.69      3.44 o 
   7  16   2       17.06       13.41      1.04 o 
   8  16   2        9.12        7.96      1.07 o 
  -9  17   2      103.91      107.67      2.40 o 
  -8  17   2      186.15      183.60      6.50 o 
  -7  17   2      116.52      109.31      2.54 o 
  -6  17   2       23.47       14.06      1.73 o 
  -5  17   2      152.52      151.40      2.85 o 
  -4  17   2      137.72      145.86      3.98 o 
  -3  17   2      180.79      185.09      1.18 o 
  -2  17   2       20.74       29.37      0.89 o 
  -1  17   2      141.06      186.20     16.13 o 
   0  17   2      747.26      772.47     15.44 o 
   1  17   2      287.58      345.38     28.45 o 
   2  17   2     1213.44     1235.46     18.40 o 
   3  17   2      283.01      287.82      8.45 o 
   4  17   2      172.18      162.27      7.63 o 
   5  17   2      274.33      271.46     10.76 o 
   6  17   2       10.33        8.33      0.88 o 
   7  17   2       19.23       18.58      1.64 o 
   8  17   2        4.86        3.93      1.13 o 
  -9  18   2        3.17        7.53      1.56 o 
  -8  18   2       38.59       50.84      2.36 o 
  -7  18   2        9.85       10.73      1.56 o 
  -6  18   2       17.26       13.67      1.31 o 
  -5  18   2       10.17        9.11      0.54 o 
  -4  18   2       21.71       29.83      1.04 o 
  -3  18   2      352.45      300.43      2.74 o 
  -2  18   2     2559.91     2445.27     25.81 o 
  -1  18   2     1031.12     1080.09     24.11 o 
   0  18   2     1778.77     1658.26     28.50 o 
   1  18   2     1467.23     1544.68     24.32 o 
   2  18   2      434.49      374.83     37.66 o 
   3  18   2      114.63      123.02      6.54 o 
   4  18   2      788.65      725.97     11.86 o 
   5  18   2      699.85      666.18     10.63 o 
   6  18   2        2.13        1.90      0.83 o 
   7  18   2       41.27       37.48      2.39 o 
   8  18   2       14.87       15.27      1.84 o 
  -9  19   2        8.37        8.70      1.54 o 
  -8  19   2       89.96       85.81      2.58 o 
  -7  19   2        3.09       -1.62      3.13 o 
  -6  19   2       87.91       82.98      3.25 o 
  -5  19   2       87.10       84.46      2.36 o 
  -4  19   2       46.86       47.08      0.87 o 
  -3  19   2        4.43        6.54      0.90 o 
  -2  19   2       30.07       34.96      2.85 o 
  -1  19   2     1001.20      963.75     78.42 o 
   0  19   2      338.76      344.53     17.47 o 
   1  19   2      136.81      195.56     16.08 o 
   2  19   2      128.83      120.75     11.98 o 
   3  19   2      354.48      367.54     12.92 o 
   4  19   2       66.99       89.78      8.54 o 
   5  19   2      329.29      298.52     15.39 o 
   6  19   2        3.93        6.16      0.88 o 
   7  19   2       36.25       39.73      1.76 o 
   8  19   2       32.05       33.77      1.62 o 
  -9  20   2        9.92       12.80      2.39 o 
  -8  20   2       29.34       35.22      4.87 o 
  -7  20   2       72.23       65.63      2.38 o 
  -6  20   2      464.12      422.88     16.57 o 
  -5  20   2        0.48        3.10      0.59 o 
  -4  20   2       19.22       22.04      1.29 o 
  -3  20   2      315.65      301.38      5.75 o 
  -2  20   2      871.35      821.40      8.39 o 
  -1  20   2      147.81      140.87      8.64 o 
   0  20   2        1.99        1.68      1.04 o 
   1  20   2       60.85       79.55      3.42 o 
   2  20   2      175.84      176.01      5.09 o 
   3  20   2     1351.38     1275.06     26.29 o 
   4  20   2      493.49      454.76      5.11 o 
   5  20   2      223.76      201.04      4.42 o 
   6  20   2       62.43       63.95      3.45 o 
   7  20   2       54.37       51.09      3.53 o 
   8  20   2       40.64       40.52      2.45 o 
  -9  21   2       38.22       48.01      2.14 o 
  -8  21   2       27.34       27.46      3.94 o 
  -7  21   2      420.10      403.11      7.59 o 
  -6  21   2      392.14      399.62     15.41 o 
  -5  21   2      143.05      134.60      2.08 o 
  -4  21   2      187.20      168.78      4.15 o 
  -3  21   2       86.88       73.76      4.33 o 
  -2  21   2        3.21        2.43      1.16 o 
  -1  21   2      238.52      217.19      3.11 o 
   0  21   2       24.42       28.86      1.76 o 
   1  21   2      159.55      158.86      5.96 o 
   2  21   2      124.24      144.73      3.34 o 
   3  21   2     1080.55     1024.11     14.94 o 
   4  21   2      183.72      178.73      4.10 o 
   5  21   2       89.65       95.86      3.97 o 
   6  21   2      177.57      157.20      6.98 o 
   7  21   2       35.26       36.64      2.55 o 
   8  21   2       23.27       19.52      2.78 o 
  -9  22   2      138.17      132.38      2.65 o 
  -8  22   2      107.71       91.43      2.66 o 
  -7  22   2       22.64       43.30      6.49 o 
  -6  22   2      248.84      250.45      8.40 o 
  -5  22   2       88.88       99.09      4.40 o 
  -4  22   2       14.57       24.59      1.74 o 
  -3  22   2      165.02      175.76      1.89 o 
  -2  22   2       29.45       34.93      1.56 o 
  -1  22   2      149.90      131.49      1.41 o 
   0  22   2       56.59       59.79      3.16 o 
   1  22   2      612.27      598.81      9.24 o 
   2  22   2       27.92       27.85      1.44 o 
   3  22   2      427.87      457.00     16.13 o 
   4  22   2       42.24       52.13      2.45 o 
   5  22   2       12.49       12.18      1.19 o 
   6  22   2       93.33       93.26      4.36 o 
   7  22   2        0.35        1.16      1.56 o 
   8  22   2       13.58        9.16      2.67 o 
  -9  23   2       12.50       28.17      1.96 o 
  -8  23   2       21.71       28.85      4.40 o 
  -7  23   2      221.50      183.59      3.48 o 
  -6  23   2       77.51       83.33      2.37 o 
  -5  23   2       35.05       45.00      2.96 o 
  -4  23   2        3.06        9.94      2.13 o 
  -3  23   2      287.32      257.19      4.83 o 
  -2  23   2      329.13      320.26      7.96 o 
  -1  23   2       40.51       52.16      3.92 o 
   0  23   2      224.69      261.19      5.81 o 
   1  23   2       24.86       59.62      9.40 o 
   2  23   2       59.90       59.15      2.06 o 
   3  23   2      419.15      427.92     15.10 o 
   4  23   2       97.04       92.24      2.40 o 
   5  23   2        4.20        0.87      1.06 o 
   6  23   2       47.16       48.11      3.39 o 
   7  23   2       18.67       16.95      1.80 o 
   8  23   2        0.45        1.27      2.43 o 
  -9  24   2       12.10       22.02      1.83 o 
  -8  24   2        4.50        7.64      1.80 o 
  -7  24   2      291.92      268.69      3.60 o 
  -6  24   2      239.13      201.96      6.08 o 
  -5  24   2      267.09      246.78     13.62 o 
  -4  24   2      150.78      154.50      1.62 o 
  -3  24   2       31.38       49.47      3.50 o 
  -2  24   2       70.34       78.85      2.69 o 
  -1  24   2      622.68      595.21      9.39 o 
   0  24   2       22.19       31.12      2.41 o 
   1  24   2      167.13      157.96      9.40 o 
   2  24   2      310.59      310.27     10.03 o 
   3  24   2     1101.92     1024.82     14.48 o 
   4  24   2       32.15       27.44      1.09 o 
   5  24   2       13.05       12.06      1.00 o 
   6  24   2       19.93       22.75      1.56 o 
   7  24   2        1.52        1.78      1.60 o 
  -9  25   2       65.25       72.43      2.74 o 
  -8  25   2        0.06        3.62      1.84 o 
  -7  25   2       32.90       44.48      2.24 o 
  -6  25   2        5.57        9.74      2.32 o 
  -5  25   2      549.94      495.39     14.89 o 
  -4  25   2      902.89      871.07     12.86 o 
  -3  25   2      589.89      535.24     10.62 o 
  -2  25   2       17.74       15.81      0.92 o 
  -1  25   2       13.49       19.24      1.74 o 
   0  25   2        1.43        2.27      0.59 o 
   1  25   2      238.44      262.18     10.58 o 
   2  25   2     1240.98     1183.34     29.15 o 
   3  25   2      476.49      480.28      9.21 o 
   4  25   2       38.77       30.42      1.09 o 
   5  25   2       36.82       30.37      1.32 o 
   6  25   2       26.82       23.93      1.58 o 
   7  25   2       29.31       26.86      2.90 o 
  -8  26   2       65.94       63.81      3.36 o 
  -7  26   2      198.33      177.48      3.25 o 
  -6  26   2      199.52      197.49      8.46 o 
  -5  26   2      104.30      142.06      5.97 o 
  -4  26   2      318.08      311.54      8.22 o 
  -3  26   2       69.65       85.44      8.41 o 
  -2  26   2       15.78       19.94      0.92 o 
  -1  26   2       35.69       30.86      1.70 o 
   0  26   2        3.36        3.00      0.89 o 
   1  26   2     1203.46     1170.85     26.28 o 
   2  26   2     2181.95     2050.49     30.97 o 
   3  26   2       11.65       22.14      2.55 o 
   4  26   2       19.58       15.32      0.94 o 
   5  26   2       12.78       11.52      1.03 o 
   6  26   2       14.94       13.94      1.35 o 
   7  26   2        6.42        9.93      1.83 o 
  -8  27   2       11.14       16.82      2.43 o 
  -7  27   2       65.07       74.19      5.56 o 
  -6  27   2      295.32      275.57      3.53 o 
  -5  27   2      749.26      696.24      5.68 o 
  -4  27   2      541.42      477.24      3.86 o 
  -3  27   2      292.67      271.45      4.75 o 
  -2  27   2       55.81       60.85      1.15 o 
  -1  27   2      197.14      188.76      4.25 o 
   0  27   2       14.87       13.50      1.41 o 
   1  27   2     1035.04      986.99     27.51 o 
   2  27   2       59.37       93.53      3.25 o 
   3  27   2        5.44       10.20      1.85 o 
   4  27   2       60.53       61.25      1.29 o 
   5  27   2        9.80        6.35      0.97 o 
   6  27   2       12.53       12.30      1.38 o 
   7  27   2       56.95       60.99      2.56 o 
  -8  28   2       11.44        9.97      2.01 o 
  -7  28   2        6.23       12.30      2.09 o 
  -6  28   2      222.29      226.55      3.48 o 
  -5  28   2      110.99      138.58      4.87 o 
  -4  28   2        1.11        1.97      1.85 o 
  -3  28   2      119.71      115.89      1.62 o 
  -2  28   2       24.16       24.77      1.26 o 
  -1  28   2       77.97       72.76      1.87 o 
   0  28   2       50.21       49.02      2.91 o 
   1  28   2      501.07      499.92     15.58 o 
   2  28   2      681.71      684.34     12.34 o 
   3  28   2      451.20      391.60      6.89 o 
   4  28   2      135.26      131.09      1.85 o 
   5  28   2        4.13        5.37      1.00 o 
   6  28   2        9.43       10.63      1.41 o 
   7  28   2       65.89       81.48      3.59 o 
  -8  29   2       12.04       15.60      2.01 o 
  -7  29   2       63.40       52.66      2.42 o 
  -6  29   2       28.59       31.33      6.72 o 
  -5  29   2       43.14       46.14      2.84 o 
  -4  29   2       15.17       11.50      1.47 o 
  -3  29   2       38.59       38.56      1.24 o 
  -2  29   2        4.18        3.77      0.73 o 
  -1  29   2        8.49        8.42      0.87 o 
   0  29   2      115.39      122.71      5.22 o 
   1  29   2       30.66       52.36      6.73 o 
   2  29   2       72.48       97.54      8.58 o 
   3  29   2      309.03      304.50      5.12 o 
   4  29   2        7.31       10.01      0.89 o 
   5  29   2       24.76       36.18      1.35 o 
   6  29   2       15.28       14.80      1.47 o 
   7  29   2       43.48       49.03      3.48 o 
  -8  30   2       10.29        6.95      1.92 o 
  -7  30   2       86.38       82.99      2.61 o 
  -6  30   2       55.71       47.80      2.19 o 
  -5  30   2       24.23       13.38      1.60 o 
  -4  30   2       17.00       25.41      1.76 o 
  -3  30   2       71.69       63.55      1.84 o 
  -2  30   2       92.54       86.89      3.41 o 
  -1  30   2       23.22       30.32      1.54 o 
   0  30   2      338.39      320.56      8.90 o 
   1  30   2       64.56       61.69      2.79 o 
   2  30   2       77.32       71.16      3.09 o 
   3  30   2      109.92      114.23      1.50 o 
   4  30   2       64.75       66.69      1.32 o 
   5  30   2       48.21       48.36      1.72 o 
   6  30   2       62.49       63.79      2.06 o 
   7  30   2        0.61        2.43      2.55 o 
  -8  31   2       26.49       27.77      2.36 o 
  -7  31   2       21.06       22.08      2.01 o 
  -6  31   2        1.59        2.51      1.62 o 
  -5  31   2       72.34       57.19      2.16 o 
  -4  31   2      234.72      212.31     10.43 o 
  -3  31   2       62.84       62.07      1.98 o 
  -2  31   2      140.26      134.66      2.76 o 
  -1  31   2        3.32        7.51      1.63 o 
   0  31   2       25.75       41.08      3.52 o 
   1  31   2       36.07       41.48      3.95 o 
   2  31   2      206.61      199.22      5.09 o 
   3  31   2      168.25      169.83      4.88 o 
   4  31   2       24.17       22.92      1.21 o 
   5  31   2       11.15       12.35      1.35 o 
   6  31   2       32.67       37.17      1.78 o 
  -7  32   2        1.02       -1.26      1.76 o 
  -6  32   2       37.92       26.34      2.13 o 
  -5  32   2        7.34        6.72      1.60 o 
  -4  32   2       29.29       31.77      1.86 o 
  -3  32   2       73.65       81.83      2.71 o 
  -2  32   2       48.42       48.95      1.69 o 
  -1  32   2      168.05      164.57      2.66 o 
   0  32   2      100.66       84.75      4.47 o 
   1  32   2      194.44      188.06      6.32 o 
   2  32   2       42.62       49.85      3.75 o 
   3  32   2      166.13      158.80      4.85 o 
   4  32   2       51.15       53.49      1.44 o 
   5  32   2        4.79        6.20      1.24 o 
   6  32   2        2.84        7.21      1.46 o 
  -7  33   2       19.80       14.78      1.60 o 
  -6  33   2        2.25       -1.02      1.23 o 
  -5  33   2        1.47        1.59      1.32 o 
  -4  33   2        5.30        5.04      1.14 o 
  -3  33   2       44.55       43.29      1.52 o 
  -2  33   2      444.46      394.93      7.41 o 
  -1  33   2      246.45      204.53      6.87 o 
   0  33   2       14.70       17.45      2.44 o 
   1  33   2       50.51       53.13      4.42 o 
   2  33   2       32.82       26.63      1.81 o 
   3  33   2        0.77        3.82      1.85 o 
   4  33   2       32.02       33.85      1.38 o 
   5  33   2       30.66       29.46      1.76 o 
   6  33   2       10.96       12.74      1.86 o 
  -7  34   2        2.66        2.77      1.45 o 
  -6  34   2        2.68        0.81      1.36 o 
  -5  34   2        5.75        5.43      1.29 o 
  -4  34   2       19.45       17.94      1.45 o 
  -3  34   2       64.00       66.37      2.58 o 
  -2  34   2      518.37      515.42     12.38 o 
  -1  34   2      425.00      411.20      7.59 o 
   0  34   2      142.37      129.59      3.95 o 
   1  34   2       89.24       77.14      4.05 o 
   2  34   2       41.15       43.81      1.64 o 
   3  34   2       16.58       19.69      1.17 o 
   4  34   2       28.11       29.06      1.36 o 
   5  34   2        7.28        8.94      1.41 o 
   6  34   2       56.05       52.45      3.94 o 
  -7  35   2        4.47        3.76      2.72 o 
  -6  35   2       62.02       51.27      2.09 o 
  -5  35   2       50.72       52.28      3.06 o 
  -4  35   2       20.58       18.71      1.41 o 
  -3  35   2        0.95        5.92      1.13 o 
  -2  35   2      169.95      172.05      3.03 o 
  -1  35   2      456.76      452.83     10.41 o 
   0  35   2       58.59       47.24      2.63 o 
   1  35   2      104.72       97.62      3.60 o 
   2  35   2        4.23        9.81      0.99 o 
   3  35   2       36.84       35.80      1.36 o 
   4  35   2        5.69        6.75      1.28 o 
   5  35   2        4.52        6.14      1.43 o 
   6  35   2       29.49       29.82      5.39 o 
  -7  36   2        8.68        6.73      2.32 o 
  -6  36   2        5.53        5.52      1.41 o 
  -5  36   2        8.04       10.79      1.64 o 
  -4  36   2       31.67       32.91      1.69 o 
  -3  36   2       54.16       58.00      2.66 o 
  -2  36   2       15.32       22.67      1.51 o 
  -1  36   2       35.26       50.99      1.95 o 
   0  36   2        3.70        6.97      0.92 o 
   1  36   2       52.79       48.35      1.34 o 
   2  36   2      115.28      109.52      2.66 o 
   3  36   2       35.82       34.81      2.02 o 
   4  36   2       32.82       33.84      1.68 o 
   5  36   2        1.05        0.18      1.35 o 
  -6  37   2        0.33       -1.38      1.38 o 
  -5  37   2       51.41       39.41      2.05 o 
  -4  37   2        0.59        2.93      1.24 o 
  -3  37   2      112.35      120.73      2.74 o 
  -2  37   2       20.82       18.66      1.12 o 
  -1  37   2       12.18       13.20      1.03 o 
   0  37   2       26.64       19.10      1.15 o 
   1  37   2        2.03        3.48      0.92 o 
   2  37   2       93.79       87.08      2.41 o 
   3  37   2       14.86       14.42      1.14 o 
   4  37   2       63.93       56.37      1.86 o 
   5  37   2       13.80       12.94      1.54 o 
  -6  38   2        3.99        9.13      1.88 o 
  -5  38   2        5.15        4.23      1.38 o 
  -4  38   2       30.29       32.71      2.30 o 
  -3  38   2       12.07       19.07      2.47 o 
  -2  38   2       36.68       26.88      1.53 o 
  -1  38   2        0.47        3.53      0.96 o 
   0  38   2        7.37        9.98      1.01 o 
   1  38   2        2.29        1.05      0.93 o 
   2  38   2       16.29       22.56      1.23 o 
   3  38   2       17.47       16.92      1.19 o 
   4  38   2        4.89        5.20      1.33 o 
   5  38   2       72.74       59.38      2.39 o 
  -6  39   2      112.56      124.94      9.50 o 
  -5  39   2       39.81       43.47      2.13 o 
  -4  39   2       42.89       49.55      1.85 o 
  -3  39   2       29.79       37.83      1.73 o 
  -2  39   2        8.62       10.08      1.26 o 
  -1  39   2       83.63       83.65      2.06 o 
   0  39   2       99.83       99.91      4.00 o 
   1  39   2       12.28       17.64      1.17 o 
   2  39   2       37.65       49.38      1.64 o 
   3  39   2       25.59       23.21      1.51 o 
   4  39   2        0.11       -1.31      1.31 o 
  -5  40   2        2.86        9.27      2.40 o 
  -4  40   2        3.44        7.54      1.41 o 
  -3  40   2       62.20       67.92      1.98 o 
  -2  40   2       37.71       39.67      1.89 o 
  -1  40   2        8.37        9.47      1.07 o 
   0  40   2      106.43      119.37      1.82 o 
   1  40   2       63.33       58.71      1.54 o 
   2  40   2       34.39       38.81      1.46 o 
   3  40   2       34.27       30.83      1.74 o 
   4  40   2        7.07        4.69      1.38 o 
  -5  41   2       53.68       54.74      2.54 o 
  -4  41   2       28.83       40.45      2.46 o 
  -3  41   2      250.30      253.90     10.75 o 
  -2  41   2       57.00       64.02      4.19 o 
  -1  41   2       25.86       16.37      1.16 o 
   0  41   2       36.87       42.32      1.43 o 
   1  41   2        4.70       10.79      1.11 o 
   2  41   2        5.24        6.68      1.15 o 
   3  41   2       49.87       54.84      1.89 o 
   4  41   2        0.77       -1.53      1.53 o 
  -5  42   2        6.21       11.53      1.97 o 
  -4  42   2      192.76      198.28      6.61 o 
  -3  42   2       87.87       99.75      2.19 o 
  -2  42   2       40.15       42.60      4.00 o 
  -1  42   2        4.02        3.46      1.26 o 
   0  42   2        1.03        3.08      1.05 o 
   1  42   2      180.89      181.95      3.90 o 
   2  42   2       11.25       11.75      1.20 o 
   3  42   2       12.10       17.68      1.50 o 
  -4  43   2       14.97       31.27      2.37 o 
  -3  43   2        2.47        8.39      1.47 o 
  -2  43   2        3.43        4.62      1.29 o 
  -1  43   2        3.32        2.69      1.27 o 
   0  43   2        2.60        0.81      1.05 o 
   1  43   2       34.04       44.41      1.60 o 
   2  43   2       20.66       28.23      2.01 o 
   3  43   2       23.03       23.76      1.64 o 
  -4  44   2       64.42       73.43      2.74 o 
  -3  44   2        4.04        9.43      1.53 o 
  -2  44   2        1.58        1.37      1.33 o 
  -1  44   2        7.01        7.60      1.49 o 
   0  44   2        1.06       -1.05      1.05 o 
   1  44   2       11.04       10.15      1.21 o 
   2  44   2       15.73       23.70      1.62 o 
  -3  45   2        7.60       13.36      1.88 o 
  -2  45   2        2.67        1.02      1.58 o 
  -1  45   2        3.05        0.75      1.33 o 
   0  45   2        6.33        6.89      1.40 o 
   1  45   2        2.05        6.08      1.20 o 
   2  45   2       11.00       22.65      2.12 o 
  -2  46   2       14.63       28.37      1.84 o 
  -1  46   2        2.72        1.89      1.93 o 
   0  46   2        3.06        3.96      1.40 o 
   1  46   2       37.18       47.16      1.94 o 
 -10   0   3        1.58       -1.33      2.32 o 
  -9   0   3       38.34       52.50      2.58 o 
  -8   0   3        5.64        1.22      0.85 o 
  -7   0   3       36.95       49.07      2.61 o 
  -6   0   3       67.92       66.81      1.86 o 
  -5   0   3        0.99       -0.01      0.41 o 
  -4   0   3      794.84      777.09      5.80 o 
  -3   0   3      509.35      534.78     10.00 o 
  -2   0   3     1991.76     1925.19     19.81 o 
  -1   0   3       56.08       41.87      1.49 o 
   0   0   3     3308.44     3342.66     40.48 o 
   1   0   3      529.43      569.35     38.76 o 
   2   0   3       51.61       35.57      0.75 o 
   3   0   3     1027.99     1048.95     24.04 o 
   4   0   3      217.55      211.21     11.53 o 
   5   0   3     3591.22     3700.33     90.92 o 
   6   0   3      138.10      138.39      3.71 o 
   7   0   3        2.07        5.22      2.32 o 
   8   0   3       12.04        4.64      2.55 o 
 -10   1   3        2.42        0.21      1.45 o 
  -9   1   3      215.27      211.87      2.40 o 
  -8   1   3       27.01       26.72      0.98 o 
  -7   1   3      152.98      151.97      3.90 o 
  -6   1   3       31.28       36.68      1.64 o 
  -5   1   3      167.15      166.14      0.72 o 
  -4   1   3      547.28      583.42      2.77 o 
  -3   1   3     1522.92     1896.57     14.51 o 
  -2   1   3     1008.18      982.21      9.79 o 
  -1   1   3      191.86      254.06      2.48 o 
   0   1   3       16.14       16.97      0.93 o 
   1   1   3     1750.43     1824.83     83.57 o 
   2   1   3      462.52      419.71     10.60 o 
   3   1   3     1624.64     1445.41     85.25 o 
   4   1   3       90.32      104.41      3.29 o 
   5   1   3     3291.30     3246.93     24.89 o 
   6   1   3      114.71      122.25      2.66 o 
   7   1   3       39.91       40.15      2.33 o 
   8   1   3       35.43       28.19      2.31 o 
 -10   2   3        5.93        2.51      1.44 o 
  -9   2   3       73.00       83.67      2.98 o 
  -8   2   3       69.19       62.22      1.65 o 
  -7   2   3      181.78      190.10      3.95 o 
  -6   2   3      421.12      447.55      2.90 o 
  -5   2   3       98.87      100.69      1.90 o 
  -4   2   3      675.57      764.48      4.09 o 
  -3   2   3     4019.95     3968.62     35.23 o 
  -2   2   3     5230.15     5016.61     71.08 o 
  -1   2   3     5065.19     4974.43     31.02 o 
   0   2   3     2493.10     2461.81     33.87 o 
   1   2   3      880.13      926.18      9.04 o 
   2   2   3      264.74      230.80      3.21 o 
   3   2   3     1551.82     1529.37     82.57 o 
   4   2   3      124.48      115.74      5.49 o 
   5   2   3     1908.41     1908.26     17.55 o 
   6   2   3       32.90       40.55      2.78 o 
   7   2   3       99.58       92.57      3.42 o 
   8   2   3       26.32       27.62      2.84 o 
 -10   3   3        0.61       -1.13      1.76 o 
  -9   3   3      122.97      130.65      2.46 o 
  -8   3   3       18.75       26.44      1.08 o 
  -7   3   3       15.82       36.20      2.41 o 
  -6   3   3        5.11        9.54      1.51 o 
  -5   3   3      482.21      470.36      4.76 o 
  -4   3   3      891.55     1044.42     15.09 o 
  -3   3   3     2545.05     2444.64     22.28 o 
  -2   3   3     2006.64     1934.06     17.64 o 
  -1   3   3     4558.32     4664.98     28.14 o 
   0   3   3      939.01      911.19      4.10 o 
   1   3   3      152.43      136.65      4.06 o 
   2   3   3      436.56      463.34      3.71 o 
   3   3   3     1195.10     1228.22     17.80 o 
   4   3   3      506.77      479.43      7.07 o 
   5   3   3      562.58      585.24     30.08 o 
   6   3   3      153.31      162.29      2.83 o 
   7   3   3      144.12      143.29      2.91 o 
   8   3   3       64.13       67.47      2.74 o 
 -10   4   3        2.02        2.32      1.88 o 
  -9   4   3       83.69       91.16      1.66 o 
  -8   4   3       83.87       79.18      2.51 o 
  -7   4   3      911.01      904.32      9.32 o 
  -6   4   3      577.84      565.37      4.04 o 
  -5   4   3       41.39       58.50      1.68 o 
  -4   4   3       82.65       87.74      2.72 o 
  -3   4   3      965.09     1027.99      9.49 o 
  -2   4   3     2515.13     2378.82     34.77 o 
  -1   4   3     6164.52     6030.32     58.07 o 
   0   4   3     3423.29     3355.59     36.07 o 
   1   4   3      413.40      402.25      4.32 o 
   2   4   3      189.45      223.71      5.26 o 
   3   4   3      470.14      473.55      7.80 o 
   4   4   3      266.78      236.98      4.71 o 
   5   4   3      128.04      132.06     11.07 o 
   6   4   3      254.24      262.20      3.28 o 
   7   4   3      119.34      125.64      2.85 o 
   8   4   3       62.33       70.15      2.74 o 
 -10   5   3        3.78        4.14      1.84 o 
  -9   5   3       48.58       47.09      1.67 o 
  -8   5   3       12.41       16.51      2.12 o 
  -7   5   3      331.33      380.51      7.61 o 
  -6   5   3        8.57       14.18      1.46 o 
  -5   5   3      203.14      218.94      2.04 o 
  -4   5   3      796.06      775.97     15.55 o 
  -3   5   3     1249.99     1179.87      9.43 o 
  -2   5   3      156.46      160.60      1.84 o 
  -1   5   3     1740.06     1705.24     20.04 o 
   0   5   3     3089.08     3177.79     67.03 o 
   1   5   3      392.54      408.33      7.72 o 
   2   5   3      901.81      933.51      7.72 o 
   3   5   3      171.37      178.75      4.18 o 
   4   5   3       15.97       25.80      3.39 o 
   5   5   3       14.78       13.68      2.43 o 
   6   5   3      107.82      102.29      2.49 o 
   7   5   3      158.45      165.85      3.03 o 
   8   5   3       43.84       51.45      2.54 o 
 -10   6   3       46.49       50.40      3.88 o 
  -9   6   3        2.07        3.03      1.12 o 
  -8   6   3       26.95       29.54      1.91 o 
  -7   6   3       23.41       31.21      1.51 o 
  -6   6   3      193.12      209.39      4.10 o 
  -5   6   3      297.57      282.80      3.08 o 
  -4   6   3     1824.22     1943.97     23.90 o 
  -3   6   3     1353.09     1442.96      9.67 o 
  -2   6   3       55.69       62.07      1.45 o 
  -1   6   3     1521.05     1431.91     21.58 o 
   0   6   3       88.30      133.46      9.67 o 
   1   6   3      366.29      386.78      3.37 o 
   2   6   3      381.59      405.84      7.07 o 
   3   6   3        3.56       10.03      1.25 o 
   4   6   3      184.03      186.86      2.64 o 
   5   6   3      235.66      211.10      8.27 o 
   6   6   3       77.97       65.21      2.18 o 
   7   6   3       18.12       29.45      2.25 o 
   8   6   3       83.16       84.03      3.88 o 
 -10   7   3        7.84       12.99      1.92 o 
  -9   7   3        6.22        5.94      1.71 o 
  -8   7   3       33.41       29.29      1.24 o 
  -7   7   3       96.59       88.68      1.77 o 
  -6   7   3     1368.17     1325.37     13.54 o 
  -5   7   3      403.03      406.85      3.22 o 
  -4   7   3      122.31      159.12      2.62 o 
  -3   7   3      324.81      376.44      4.91 o 
  -2   7   3     2590.51     2595.64     33.07 o 
  -1   7   3     5174.70     5174.71     78.92 o 
   0   7   3     1655.53     1591.62     17.74 o 
   1   7   3      153.60      160.76      2.47 o 
   2   7   3     1172.16     1233.21     17.84 o 
   3   7   3      497.20      526.78      4.43 o 
   4   7   3       68.11       63.78      1.58 o 
   5   7   3      409.41      385.85     13.33 o 
   6   7   3        8.31        6.79      0.85 o 
   7   7   3      120.33      121.81      2.78 o 
   8   7   3       39.81       47.43      4.29 o 
 -10   8   3       35.54       35.22      2.58 o 
  -9   8   3        7.17        6.56      1.17 o 
  -8   8   3       38.89       34.79      1.91 o 
  -7   8   3        5.55        8.62      0.88 o 
  -6   8   3       49.66       62.25      2.92 o 
  -5   8   3     1047.46     1041.10     13.50 o 
  -4   8   3      200.62      239.82      1.06 o 
  -3   8   3      434.90      471.49      3.01 o 
  -2   8   3      368.10      388.75      4.66 o 
  -1   8   3     4483.76     4343.86     69.96 o 
   0   8   3      645.41      658.93      7.18 o 
   1   8   3      320.08      366.11     19.68 o 
   2   8   3     2673.30     2807.95     20.03 o 
   3   8   3      100.06      100.91      3.21 o 
   4   8   3        8.17       14.51      1.18 o 
   5   8   3      188.80      193.97      5.64 o 
   6   8   3      108.37      110.19      5.50 o 
   7   8   3       45.00       48.55      2.43 o 
   8   8   3       16.52       17.45      2.01 o 
 -10   9   3       27.02       30.57      2.54 o 
  -9   9   3        4.33        4.44      1.30 o 
  -8   9   3        1.34        7.60      1.27 o 
  -7   9   3      126.82      121.01      2.34 o 
  -6   9   3      325.05      321.66      2.24 o 
  -5   9   3       43.38       53.07      1.28 o 
  -4   9   3      861.05      955.69      6.63 o 
  -3   9   3     1274.95     1491.43     19.46 o 
  -2   9   3     3236.36     3349.28     37.17 o 
  -1   9   3      231.17      238.83      6.72 o 
   0   9   3     1569.54     1502.01     19.49 o 
   1   9   3     6021.15     6074.88     97.46 o 
   2   9   3      521.31      533.22     20.30 o 
   3   9   3      233.13      255.31      3.14 o 
   4   9   3      105.74      115.72      7.94 o 
   5   9   3       16.45       13.22      0.99 o 
   6   9   3      170.99      161.03      5.34 o 
   7   9   3        7.71        8.23      0.88 o 
   8   9   3       33.94       35.34      2.45 o 
 -10  10   3        0.71        1.00      1.80 o 
  -9  10   3       16.48       15.35      1.44 o 
  -8  10   3      290.39      275.39      2.41 o 
  -7  10   3       23.94       24.95      1.10 o 
  -6  10   3      198.51      201.20      1.47 o 
  -5  10   3     1058.05     1120.76     10.04 o 
  -4  10   3     1207.97     1322.92      4.54 o 
  -3  10   3     1045.62     1083.82     18.04 o 
  -2  10   3      744.51      781.07     13.24 o 
  -1  10   3       70.29       48.95      0.73 o 
   0  10   3      357.66      382.72      3.36 o 
   1  10   3     2505.09     2905.78     51.87 o 
   2  10   3     1090.38     1137.07      9.83 o 
   3  10   3      554.50      597.95      6.24 o 
   4  10   3      193.92      195.95      3.02 o 
   5  10   3       26.14       21.70      0.93 o 
   6  10   3       55.82       62.36      2.54 o 
   7  10   3        1.30        0.74      0.87 o 
   8  10   3       10.73       12.09      1.96 o 
 -10  11   3        2.88        3.74      1.91 o 
  -9  11   3        0.79       -0.24      1.31 o 
  -8  11   3       15.99       19.60      1.29 o 
  -7  11   3       12.48        8.56      0.84 o 
  -6  11   3      743.59      744.78      7.77 o 
  -5  11   3       23.77       23.41      0.84 o 
  -4  11   3      730.25      777.06      5.01 o 
  -3  11   3        6.93        6.99      0.78 o 
  -2  11   3     5061.63     5036.94     57.81 o 
  -1  11   3       63.06       62.62      0.89 o 
   0  11   3      247.25      249.07      5.35 o 
   1  11   3     1148.31     1278.47     21.70 o 
   2  11   3       94.48      100.70     10.22 o 
   3  11   3      161.11      196.27      5.49 o 
   4  11   3       69.36       64.26      2.19 o 
   5  11   3        8.14        4.95      0.72 o 
   6  11   3       51.86       42.00      2.66 o 
   7  11   3        3.35        1.22      0.93 o 
   8  11   3        6.98        4.98      1.83 o 
 -10  12   3        8.74       13.61      1.62 o 
  -9  12   3       14.83       11.09      1.41 o 
  -8  12   3        3.42        2.69      1.59 o 
  -7  12   3       68.79       65.92      1.48 o 
  -6  12   3       89.10       93.58      2.29 o 
  -5  12   3      277.84      301.41      2.23 o 
  -4  12   3      188.62      162.88      2.15 o 
  -3  12   3       19.45       16.53      1.82 o 
  -2  12   3      222.63      239.40      4.50 o 
  -1  12   3      527.92      491.43      4.43 o 
   0  12   3     2493.74     2607.24     27.49 o 
   1  12   3       23.37       23.52      2.03 o 
   2  12   3        5.03        5.32      3.31 o 
   3  12   3       25.01       19.69      1.84 o 
   4  12   3      131.06      119.13      2.84 o 
   5  12   3       45.72       40.30      2.36 o 
   6  12   3       31.23       23.19      1.15 o 
   7  12   3        7.36        6.42      1.01 o 
   8  12   3        0.33        0.94      1.80 o 
 -10  13   3       15.23       17.18      1.66 o 
  -9  13   3        6.00        8.15      1.43 o 
  -8  13   3       24.21       19.30      1.26 o 
  -7  13   3       48.49       43.38      1.54 o 
  -6  13   3        8.44        5.70      0.67 o 
  -5  13   3       12.89       18.43      0.78 o 
  -4  13   3       83.78       77.62      1.24 o 
  -3  13   3       53.95       85.30      8.91 o 
  -2  13   3      404.47      434.49      4.18 o 
  -1  13   3      302.44      278.40      4.26 o 
   0  13   3      268.57      326.98     18.63 o 
   1  13   3      489.84      569.14      9.84 o 
   2  13   3      146.97      193.18      9.15 o 
   3  13   3       85.16       91.30      2.47 o 
   4  13   3      223.69      216.02      3.80 o 
   5  13   3      308.11      269.94      7.42 o 
   6  13   3       75.41       69.63      2.53 o 
   7  13   3       19.33       12.64      1.09 o 
   8  13   3       13.18       13.48      1.95 o 
 -10  14   3       73.11       72.79      2.35 o 
  -9  14   3       99.49      105.40      2.33 o 
  -8  14   3       13.43       14.67      1.40 o 
  -7  14   3        1.52        0.88      0.89 o 
  -6  14   3        0.05        0.67      0.88 o 
  -5  14   3      272.14      263.12      2.27 o 
  -4  14   3        3.22        2.79      1.11 o 
  -3  14   3     1170.05     1219.98     20.05 o 
  -2  14   3      642.23      664.29      5.22 o 
  -1  14   3       51.14       75.33      1.94 o 
   0  14   3     1577.81     1646.89     24.01 o 
   1  14   3      251.42      286.29      7.33 o 
   2  14   3      959.78     1089.93     15.80 o 
   3  14   3      417.87      429.25     10.09 o 
   4  14   3      340.04      306.94      5.11 o 
   5  14   3      275.65      267.69      8.30 o 
   6  14   3       58.20       55.72      1.80 o 
   7  14   3       27.30       23.18      1.39 o 
   8  14   3       35.13       34.82      2.51 o 
 -10  15   3       12.56       16.10      1.75 o 
  -9  15   3      191.86      194.42      4.19 o 
  -8  15   3       20.91       17.20      1.41 o 
  -7  15   3       46.46       48.47      1.90 o 
  -6  15   3      123.97      114.00      4.60 o 
  -5  15   3      115.96      112.57      1.05 o 
  -4  15   3       88.18       90.00      1.40 o 
  -3  15   3       56.50       67.53      2.78 o 
  -2  15   3     1288.50     1201.28     44.29 o 
  -1  15   3      368.75      354.87      3.82 o 
   0  15   3      311.42      356.31     11.88 o 
   1  15   3      177.85      226.06      3.55 o 
   2  15   3       14.39       22.00      0.95 o 
   3  15   3      630.89      643.11      8.97 o 
   4  15   3      192.24      180.22      3.97 o 
   5  15   3      111.96      106.57      3.82 o 
   6  15   3       65.15       59.64      3.15 o 
   7  15   3       15.84       14.20      1.14 o 
   8  15   3        4.17        6.63      1.91 o 
 -10  16   3       18.55       14.82      1.71 o 
  -9  16   3       13.30       24.91      2.60 o 
  -8  16   3        6.06       10.46      1.38 o 
  -7  16   3      164.42      149.30      2.18 o 
  -6  16   3       30.91       33.09      1.35 o 
  -5  16   3        6.19        2.95      0.52 o 
  -4  16   3      210.32      203.69      2.61 o 
  -3  16   3      127.12      121.93      1.25 o 
  -2  16   3      581.70      578.52     21.58 o 
  -1  16   3      214.60      253.97      1.41 o 
   0  16   3      472.77      467.20      7.84 o 
   1  16   3       24.15       38.59      2.49 o 
   2  16   3      253.21      259.27      3.80 o 
   3  16   3      278.26      263.40      9.91 o 
   4  16   3      101.86       97.12      2.37 o 
   5  16   3      117.97      108.70      4.44 o 
   6  16   3       34.21       35.37      1.26 o 
   7  16   3        9.34        7.14      0.98 o 
   8  16   3        7.95        7.36      1.86 o 
 -10  17   3       27.93       31.22      3.34 o 
  -9  17   3      126.12      133.05      4.59 o 
  -8  17   3       54.33       52.66      2.23 o 
  -7  17   3        5.79       10.51      1.24 o 
  -6  17   3        6.14        7.39      1.21 o 
  -5  17   3        5.60        2.33      0.76 o 
  -4  17   3       10.07       10.61      1.02 o 
  -3  17   3      639.45      599.25      9.16 o 
  -2  17   3     1629.89     1637.19     47.69 o 
  -1  17   3       95.47       82.69      1.99 o 
   0  17   3      994.31     1027.79     11.38 o 
   1  17   3       10.80        9.26      1.02 o 
   2  17   3        2.02        6.17      0.99 o 
   3  17   3      231.37      223.41      8.23 o 
   4  17   3       46.03       36.53      2.45 o 
   5  17   3      174.62      165.58      4.30 o 
   6  17   3        1.81        2.68      0.91 o 
   7  17   3       16.22       13.84      1.17 o 
   8  17   3        3.45        1.97      2.55 o 
 -10  18   3        6.56        4.63      1.91 o 
  -9  18   3       67.42       78.36      3.12 o 
  -8  18   3       68.85       54.87      1.88 o 
  -7  18   3      112.71      100.42      4.52 o 
  -6  18   3      139.88      127.15      3.11 o 
  -5  18   3        3.08        1.95      0.66 o 
  -4  18   3       10.32        8.00      0.82 o 
  -3  18   3       86.34       93.32      4.34 o 
  -2  18   3      307.18      324.49      8.00 o 
  -1  18   3     1100.20     1169.45     41.12 o 
   0  18   3       79.97      109.09     11.00 o 
   1  18   3      155.59      152.40      1.30 o 
   2  18   3      203.48      189.64      3.51 o 
   3  18   3       36.13       34.27      4.51 o 
   4  18   3       33.83       28.65      1.69 o 
   5  18   3      115.51      122.76      4.87 o 
   6  18   3        8.18        7.59      0.97 o 
   7  18   3       25.92       17.89      1.61 o 
   8  18   3       12.16       12.05      2.67 o 
  -9  19   3        4.76        7.44      1.89 o 
  -8  19   3       12.05       20.13      1.54 o 
  -7  19   3      114.77      116.10      5.45 o 
  -6  19   3      186.88      172.43      6.56 o 
  -5  19   3        5.17        4.01      0.68 o 
  -4  19   3       22.21       22.74      1.16 o 
  -3  19   3      146.29      122.55      1.92 o 
  -2  19   3       28.14       39.15      1.90 o 
  -1  19   3     4980.34     4908.49     54.60 o 
   0  19   3      982.13     1039.16     13.11 o 
   1  19   3      293.17      290.15      9.37 o 
   2  19   3      121.42      129.15      3.11 o 
   3  19   3      132.28      127.11      5.89 o 
   4  19   3       98.08       96.09      2.70 o 
   5  19   3       19.70       21.53      1.35 o 
   6  19   3       31.80       25.38      1.29 o 
   7  19   3       18.90       17.89      1.23 o 
   8  19   3        7.83        2.55      2.55 o 
  -9  20   3       11.16        9.63      1.51 o 
  -8  20   3       75.32       66.96      1.96 o 
  -7  20   3       36.61       37.09      2.05 o 
  -6  20   3      155.93      143.32      4.25 o 
  -5  20   3      176.19      158.73      4.14 o 
  -4  20   3       44.10       37.14      0.70 o 
  -3  20   3     1068.70     1037.66     19.47 o 
  -2  20   3     1395.51     1287.96     17.15 o 
  -1  20   3      160.33      208.37      5.95 o 
   0  20   3      197.66      229.76      7.98 o 
   1  20   3      857.40      809.11      6.91 o 
   2  20   3       66.53       69.34      2.60 o 
   3  20   3      336.92      320.72      6.49 o 
   4  20   3       34.82       34.02      1.14 o 
   5  20   3        8.13        5.88      0.87 o 
   6  20   3       84.60       75.66      3.42 o 
   7  20   3        1.34        0.72      1.41 o 
  -9  21   3        2.97        3.45      1.49 o 
  -8  21   3       44.79       45.75      2.29 o 
  -7  21   3        8.82        9.22      1.55 o 
  -6  21   3        5.74       13.90      1.51 o 
  -5  21   3       90.60       99.00      1.75 o 
  -4  21   3      202.92      215.58      4.13 o 
  -3  21   3      996.88      895.55      4.18 o 
  -2  21   3       73.85       76.78      2.37 o 
  -1  21   3       30.96       28.04      0.94 o 
   0  21   3      563.30      541.11      9.48 o 
   1  21   3      218.61      220.58     12.70 o 
   2  21   3       13.33       16.56      1.19 o 
   3  21   3      104.75      129.08     10.57 o 
   4  21   3        9.95        8.28      0.78 o 
   5  21   3        0.02        0.41      0.80 o 
   6  21   3      117.27       93.90      3.12 o 
   7  21   3        0.86        0.06      1.15 o 
  -9  22   3        3.37        5.12      1.54 o 
  -8  22   3        4.93        8.63      1.72 o 
  -7  22   3      143.29      125.48      4.11 o 
  -6  22   3      400.52      394.65     22.72 o 
  -5  22   3      831.69      766.08     27.00 o 
  -4  22   3      180.17      204.47      1.86 o 
  -3  22   3      147.80      162.41      5.86 o 
  -2  22   3      179.23      160.47      2.07 o 
  -1  22   3       92.79       95.31      2.52 o 
   0  22   3     1284.09     1227.02     18.42 o 
   1  22   3      422.50      436.91      9.33 o 
   2  22   3        0.49       -0.58      1.25 o 
   3  22   3      653.77      661.17     12.06 o 
   4  22   3        6.63        2.78      0.75 o 
   5  22   3        5.16        2.45      0.87 o 
   6  22   3       59.43       56.33      2.19 o 
   7  22   3        1.86        1.31      1.18 o 
  -9  23   3       15.10       22.90      1.78 o 
  -8  23   3       26.60       26.14      2.13 o 
  -7  23   3       52.34       50.96      2.13 o 
  -6  23   3       78.06      100.86      5.62 o 
  -5  23   3       75.02      102.93      5.51 o 
  -4  23   3      946.76      896.64     15.79 o 
  -3  23   3      191.77      202.70      6.76 o 
  -2  23   3      663.30      650.60     13.32 o 
  -1  23   3     1892.07     1805.77     18.47 o 
   0  23   3      469.15      396.42     11.35 o 
   1  23   3      379.82      410.05     20.87 o 
   2  23   3      135.35      152.33     10.03 o 
   3  23   3      350.43      363.02      7.50 o 
   4  23   3       16.30       14.20      1.00 o 
   5  23   3       15.93       13.86      1.23 o 
   6  23   3       10.42        9.37      1.63 o 
   7  23   3        2.33        1.68      1.68 o 
  -9  24   3      123.02      112.89      2.51 o 
  -8  24   3        1.21        1.89      1.72 o 
  -7  24   3       86.66       82.78      2.50 o 
  -6  24   3      663.43      585.39     16.11 o 
  -5  24   3     2113.73     1913.94     44.29 o 
  -4  24   3       72.61       88.76      5.05 o 
  -3  24   3     1749.30     1700.16     21.48 o 
  -2  24   3      387.04      424.12     13.02 o 
  -1  24   3      281.53      297.88     11.26 o 
   0  24   3      123.92      127.91      5.32 o 
   1  24   3     2349.36     2284.18     32.34 o 
   2  24   3      943.75      927.00     23.87 o 
   3  24   3       32.23       32.39      2.71 o 
   4  24   3       12.89       11.73      0.88 o 
   5  24   3       13.02       10.99      1.23 o 
   6  24   3        6.43        9.08      1.97 o 
   7  24   3       19.29       21.88      2.00 o 
  -9  25   3        2.00        9.13      1.65 o 
  -8  25   3        7.21        6.98      1.97 o 
  -7  25   3       59.06       59.77      2.55 o 
  -6  25   3       58.09       60.04      3.13 o 
  -5  25   3      367.41      410.08     28.74 o 
  -4  25   3      355.02      343.44      7.83 o 
  -3  25   3       26.91       32.10      2.43 o 
  -2  25   3     1470.14     1396.96     21.29 o 
  -1  25   3       39.68       47.44      3.23 o 
   0  25   3      470.11      408.28      7.31 o 
   1  25   3      647.98      775.58     30.60 o 
   2  25   3     2003.14     1905.04     34.82 o 
   3  25   3      297.87      280.13      3.47 o 
   4  25   3        0.05       -0.79      0.79 o 
   5  25   3       18.64       22.91      2.20 o 
   6  25   3        0.22       -0.90      1.55 o 
   7  25   3       21.12       18.31      2.67 o 
  -9  26   3       29.04       28.88      1.98 o 
  -8  26   3        4.24        2.15      1.76 o 
  -7  26   3       52.66       47.39      2.13 o 
  -6  26   3       40.41       42.71      2.13 o 
  -5  26   3      148.38      146.93      2.66 o 
  -4  26   3        5.87        1.27      2.09 o 
  -3  26   3       99.77       81.20      1.24 o 
  -2  26   3       28.37       35.70      2.43 o 
  -1  26   3      106.12      104.81      2.89 o 
   0  26   3       43.25       49.50      6.50 o 
   1  26   3      622.42      648.29     15.86 o 
   2  26   3      631.57      695.55     24.25 o 
   3  26   3       57.04       58.89      1.23 o 
   4  26   3       23.19       20.94      1.06 o 
   5  26   3       41.08       38.09      1.47 o 
   6  26   3       22.65       21.81      1.88 o 
   7  26   3        5.27        6.72      2.43 o 
  -8  27   3        0.39        0.99      1.63 o 
  -7  27   3        9.44       10.36      1.72 o 
  -6  27   3       68.41       78.37      2.50 o 
  -5  27   3        1.02        2.09      1.56 o 
  -4  27   3       11.73       14.78      1.62 o 
  -3  27   3       24.16       31.87      2.98 o 
  -2  27   3      340.39      306.74      7.16 o 
  -1  27   3      121.42      107.37      3.90 o 
   0  27   3      159.95      149.03      5.90 o 
   1  27   3      324.78      333.64     14.53 o 
   2  27   3      145.96      166.69      7.03 o 
   3  27   3       50.15       52.08      1.41 o 
   4  27   3       11.16       13.17      0.96 o 
   5  27   3       22.27       24.15      1.34 o 
   6  27   3       34.22       30.61      2.00 o 
   7  27   3        1.58        2.20      2.43 o 
  -8  28   3       20.20       23.27      2.13 o 
  -7  28   3       15.00       15.93      1.76 o 
  -6  28   3      493.27      466.64      4.37 o 
  -5  28   3       27.16       24.19      1.88 o 
  -4  28   3       17.52       18.59      1.74 o 
  -3  28   3      312.18      322.25      4.88 o 
  -2  28   3       57.60       51.49      3.80 o 
  -1  28   3       15.33       30.92      5.34 o 
   0  28   3      153.45      148.86      4.52 o 
   1  28   3      551.90      508.75     11.11 o 
   2  28   3       89.21       86.26      1.65 o 
   3  28   3       10.70       14.46      0.90 o 
   4  28   3       24.76       24.84      1.10 o 
   5  28   3        5.22        3.68      1.04 o 
   6  28   3       39.56       39.97      2.17 o 
  -8  29   3       32.14       27.61      2.29 o 
  -7  29   3        0.67        1.51      1.97 o 
  -6  29   3       21.79       33.84      2.90 o 
  -5  29   3        1.46        4.31      1.51 o 
  -4  29   3       18.65       14.55      2.61 o 
  -3  29   3     1098.50      947.14     18.19 o 
  -2  29   3       32.41       25.43      1.52 o 
  -1  29   3      368.11      343.38      5.75 o 
   0  29   3       38.95       43.67      3.15 o 
   1  29   3      151.01      167.11      8.98 o 
   2  29   3       88.84       95.57      2.12 o 
   3  29   3       71.03       69.52      1.28 o 
   4  29   3       14.58       20.07      1.05 o 
   5  29   3       15.28       20.01      1.29 o 
   6  29   3       29.37       34.65      2.17 o 
  -8  30   3        7.14        4.50      1.92 o 
  -7  30   3       31.99       30.60      2.84 o 
  -6  30   3      115.68       96.29      2.58 o 
  -5  30   3       96.27       82.64      4.40 o 
  -4  30   3       45.44       46.19      2.61 o 
  -2  30   3        4.15        3.52      1.62 o 
  -1  30   3       39.68       46.97      3.85 o 
   0  30   3       45.63       45.26      1.74 o 
   1  30   3      150.79      155.48      5.33 o 
   2  30   3      165.04      174.43      5.49 o 
   3  30   3       97.77       97.29      2.49 o 
   4  30   3       21.73       22.88      1.13 o 
   5  30   3      103.93      112.29      2.63 o 
   6  30   3       30.83       30.68      2.21 o 
  -8  31   3       27.75       17.85      3.13 o 
  -7  31   3       38.98       28.18      2.05 o 
  -6  31   3        0.61       -0.70      2.32 o 
  -5  31   3      130.49      123.82      2.74 o 
  -4  31   3       32.08       34.68      1.96 o 
  -3  31   3      177.35      151.26      4.69 o 
  -2  31   3       18.78       12.81      1.60 o 
  -1  31   3        9.38        9.90      1.13 o 
   0  31   3        1.86        0.59      0.86 o 
   1  31   3       72.99       89.31      3.67 o 
   2  31   3      570.68      535.44      6.02 o 
   3  31   3        6.95       11.05      2.41 o 
   4  31   3       22.75       20.20      1.11 o 
   5  31   3      146.72      167.62      3.26 o 
   6  31   3        2.50        6.95      2.43 o 
  -8  32   3        1.31       -0.35      2.78 o 
  -7  32   3        4.83        3.83      1.68 o 
  -6  32   3        9.87        7.93      1.76 o 
  -5  32   3       36.05       28.27      2.04 o 
  -4  32   3      262.46      234.80      6.55 o 
  -3  32   3       98.53      102.70      2.37 o 
  -2  32   3        6.94        8.14      1.05 o 
  -1  32   3       14.35       18.83      0.99 o 
   0  32   3       21.97       19.30      2.39 o 
   1  32   3       93.28       87.70      2.41 o 
   2  32   3       55.24       91.62      3.45 o 
   3  32   3       40.62       37.95      1.41 o 
   4  32   3       28.95       23.57      1.59 o 
   5  32   3      132.68      145.45      6.12 o 
   6  32   3       63.39       62.47      3.36 o 
  -7  33   3        1.93       -0.91      1.68 o 
  -6  33   3       25.40       19.19      2.03 o 
  -5  33   3       11.21       11.12      1.72 o 
  -4  33   3       13.61       23.64      2.55 o 
  -3  33   3       17.30       31.28      2.01 o 
  -2  33   3       72.64       73.69      1.41 o 
  -1  33   3       25.97       31.68      3.41 o 
   0  33   3      187.56      161.49      2.59 o 
   1  33   3       25.36       23.95      2.11 o 
   2  33   3       25.08       26.88      1.37 o 
   3  33   3       13.03       15.39      1.13 o 
   4  33   3       45.37       44.44      1.57 o 
   5  33   3       80.93       90.79      5.89 o 
  -7  34   3       11.57        5.99      1.83 o 
  -6  34   3        1.07        0.06      1.63 o 
  -5  34   3       80.08       78.14      4.23 o 
  -4  34   3       30.06       23.44      1.80 o 
  -3  34   3      282.20      237.26      6.78 o 
  -2  34   3      209.17      224.14      5.43 o 
  -1  34   3      228.94      187.47      5.67 o 
   0  34   3       36.32       39.72      1.95 o 
   1  34   3       27.36       24.22      1.27 o 
   2  34   3       18.59       30.33      2.19 o 
   3  34   3       21.06       22.95      1.25 o 
   4  34   3       61.22       65.65      3.18 o 
   5  34   3       57.04       74.88      3.33 o 
  -7  35   3        2.11       -0.58      2.55 o 
  -6  35   3       72.73       71.61      2.54 o 
  -5  35   3       48.31       45.23      4.23 o 
  -4  35   3       73.53       61.14      5.04 o 
  -3  35   3        8.16       12.75      1.85 o 
  -2  35   3       51.50       54.84      1.74 o 
  -1  35   3       11.89       10.69      0.95 o 
   0  35   3        2.37        2.38      0.85 o 
   1  35   3       10.03        9.24      1.15 o 
   2  35   3      171.80      160.27      1.83 o 
   3  35   3       39.65       36.77      1.36 o 
   4  35   3       79.09       76.36      2.44 o 
   5  35   3       16.34       18.94      2.06 o 
  -7  36   3        7.72        2.78      2.67 o 
  -6  36   3        5.64        7.65      1.84 o 
  -5  36   3        7.44        8.91      1.68 o 
  -4  36   3       13.12       15.19      1.36 o 
  -3  36   3       69.93       84.04      2.93 o 
  -2  36   3       48.50       54.84      2.62 o 
  -1  36   3       10.52       15.67      1.02 o 
   0  36   3       14.15        9.90      0.97 o 
   1  36   3       10.69        6.31      0.94 o 
   2  36   3       14.69       21.85      1.29 o 
   3  36   3        2.70        2.37      1.04 o 
   4  36   3       79.69       77.48      2.06 o 
   5  36   3        2.98        1.64      1.67 o 
  -6  37   3       55.33       53.54      2.02 o 
  -5  37   3       77.21       71.67      2.58 o 
  -4  37   3       17.46       20.56      1.55 o 
  -3  37   3      176.14      162.50      5.96 o 
  -2  37   3        0.27        1.39      1.12 o 
  -1  37   3      127.09      110.63      2.12 o 
   0  37   3        7.34        7.41      0.95 o 
   1  37   3        2.78        1.10      0.93 o 
   2  37   3        6.41       10.56      1.07 o 
   3  37   3        7.23        6.96      1.10 o 
   4  37   3       52.59       44.86      3.00 o 
  -6  38   3       12.46       13.51      1.92 o 
  -5  38   3       51.64       63.99      2.09 o 
  -4  38   3       28.13       32.66      1.78 o 
  -3  38   3       23.31       37.41      2.10 o 
  -2  38   3       27.07       23.91      1.47 o 
  -1  38   3      113.91      103.46      2.26 o 
   0  38   3        8.07        6.81      0.95 o 
   1  38   3        1.10        0.20      0.94 o 
   2  38   3       59.02       60.77      1.63 o 
   3  38   3        7.95       13.61      1.17 o 
   4  38   3        9.25        9.29      1.43 o 
  -6  39   3       19.56       16.45      2.01 o 
  -5  39   3        4.18        8.02      1.49 o 
  -4  39   3        9.81        7.60      1.41 o 
  -3  39   3        8.19        5.57      1.28 o 
  -2  39   3      153.85      147.53      5.57 o 
  -1  39   3       14.53       20.70      1.30 o 
   0  39   3        5.38        3.29      0.98 o 
   1  39   3        2.89        2.04      0.98 o 
   2  39   3       60.46       57.24      1.53 o 
   3  39   3       23.54       24.14      1.43 o 
   4  39   3       54.65       49.35      1.93 o 
  -5  40   3      105.56      106.25      2.43 o 
  -4  40   3        3.48        4.30      1.42 o 
  -3  40   3        1.48        1.43      1.29 o 
  -2  40   3        6.09       16.49      1.61 o 
  -1  40   3        4.70        4.38      1.16 o 
   0  40   3        9.25        7.73      1.04 o 
   1  40   3       41.53       45.65      1.48 o 
   2  40   3       41.02       39.85      1.54 o 
   3  40   3        6.06        8.63      1.35 o 
   4  40   3        7.51        6.86      1.73 o 
  -5  41   3       21.19       28.63      4.75 o 
  -4  41   3       17.92       17.40      1.75 o 
  -3  41   3        6.37        7.86      1.40 o 
  -2  41   3       12.05        9.43      1.31 o 
  -1  41   3        2.68        1.06      1.17 o 
   0  41   3       36.65       40.73      2.06 o 
   1  41   3       10.12       17.34      1.20 o 
   2  41   3        0.39        3.63      1.10 o 
   3  41   3       45.72       44.81      1.82 o 
  -5  42   3       68.97       75.11      4.93 o 
  -4  42   3       31.19       45.50      2.02 o 
  -3  42   3        0.05        1.50      1.70 o 
  -2  42   3       22.72       24.38      1.60 o 
  -1  42   3        1.48       -1.19      1.19 o 
   0  42   3       68.35       72.79      2.06 o 
   1  42   3       18.18       21.86      1.36 o 
   2  42   3        9.24       10.74      1.23 o 
   3  42   3       37.88       39.64      1.85 o 
  -4  43   3       18.91       29.47      2.37 o 
  -3  43   3       27.74       30.53      2.09 o 
  -2  43   3        2.18        0.85      2.06 o 
  -1  43   3        2.20        1.62      1.26 o 
   0  43   3       10.28       13.69      1.20 o 
   1  43   3        5.81        3.64      1.14 o 
   2  43   3       19.57       21.22      1.36 o 
  -4  44   3      123.68      136.62      3.42 o 
  -3  44   3        2.84        2.99      1.78 o 
  -2  44   3        0.62       -0.63      1.33 o 
  -1  44   3        2.69        2.03      1.30 o 
   0  44   3        0.59        2.10      1.31 o 
   1  44   3       15.07       17.92      1.32 o 
   2  44   3        1.52        3.42      1.41 o 
  -3  45   3        1.27        1.78      1.83 o 
  -2  45   3       29.99       32.69      2.16 o 
  -1  45   3        9.36       10.38      1.41 o 
   0  45   3       33.42       37.00      1.86 o 
   1  45   3        2.55        4.03      1.18 o 
  -2  46   3       29.65       41.97      2.41 o 
  -1  46   3       31.53       23.79      1.69 o 
   0  46   3       66.57       68.14      2.06 o 
 -10   0   4       26.69       23.53      2.90 o 
  -9   0   4        5.94       12.46      1.80 o 
  -8   0   4      660.30      613.84      8.06 o 
  -7   0   4       48.90       55.89      3.54 o 
  -6   0   4       10.75        4.97      0.67 o 
  -5   0   4        4.81        9.01      0.83 o 
  -4   0   4     1728.79     1738.03     23.17 o 
  -3   0   4      674.91      740.64     18.59 o 
  -2   0   4     5180.81     5241.00     30.82 o 
  -1   0   4       20.39       24.41      1.09 o 
   0   0   4       66.01       98.41     10.01 o 
   1   0   4      328.71      329.41     13.24 o 
   2   0   4      137.91      151.58      2.38 o 
   3   0   4      880.08      752.43     54.99 o 
   4   0   4      698.83      735.85      5.91 o 
   5   0   4      221.32      214.18      4.06 o 
   6   0   4       40.65       47.98      3.36 o 
   7   0   4      174.77      142.67      4.17 o 
   8   0   4       62.49       64.32      4.17 o 
 -10   1   4       10.48        5.75      2.26 o 
  -9   1   4      191.30      183.19      3.33 o 
  -8   1   4       20.80       32.19      1.23 o 
  -7   1   4      200.50      192.56      2.11 o 
  -6   1   4       54.39       59.47      1.06 o 
  -5   1   4      654.99      738.79      4.31 o 
  -4   1   4      100.87      108.04      2.05 o 
  -3   1   4     4292.12     4401.12     42.52 o 
  -2   1   4     5550.15     5791.23     45.55 o 
  -1   1   4      623.29      639.78      3.12 o 
   0   1   4     1021.82     1032.34     13.77 o 
   1   1   4      559.88      567.54      7.73 o 
   2   1   4       16.25       19.87      1.09 o 
   3   1   4      393.75      325.71     37.01 o 
   4   1   4      362.59      353.44      3.71 o 
   5   1   4      136.11      143.42      5.45 o 
   6   1   4       14.06       25.04      2.05 o 
   7   1   4       68.17       63.40      2.46 o 
   8   1   4       91.74       81.06      2.87 o 
 -10   2   4        5.69        7.98      1.80 o 
  -9   2   4        6.32        9.17      1.94 o 
  -8   2   4      265.62      271.69      3.88 o 
  -7   2   4       82.03       80.35      1.30 o 
  -6   2   4       27.36       24.68      0.96 o 
  -5   2   4       67.27       58.63      1.15 o 
  -4   2   4      315.74      337.36      2.83 o 
  -3   2   4     1715.50     1815.56      7.22 o 
  -2   2   4     1375.13     1337.06      9.87 o 
  -1   2   4      183.45      188.07      3.70 o 
   0   2   4     1009.05     1000.17      9.19 o 
   1   2   4      520.88      571.18      4.53 o 
   2   2   4      238.65      225.56      3.01 o 
   3   2   4      680.06      691.44      8.41 o 
   4   2   4      273.65      271.24      3.13 o 
   5   2   4      138.16      130.41      2.78 o 
   6   2   4      304.80      284.35      9.79 o 
   7   2   4       78.26       68.48      2.50 o 
   8   2   4       25.82       26.53      2.25 o 
 -10   3   4       16.87       16.52      1.96 o 
  -9   3   4       63.39       56.92      2.07 o 
  -8   3   4      108.30      108.35      2.37 o 
  -7   3   4       13.12       14.03      1.22 o 
  -6   3   4        9.22        5.15      0.40 o 
  -5   3   4      224.67      213.44      1.47 o 
  -4   3   4      987.18      991.01      9.21 o 
  -3   3   4     1818.18     1959.08     15.56 o 
  -2   3   4     3686.52     3884.06     32.03 o 
  -1   3   4      721.86      758.85      4.52 o 
   0   3   4      129.78      161.53      6.00 o 
   1   3   4      264.70      283.66      4.47 o 
   2   3   4      281.00      255.03      2.04 o 
   3   3   4      279.61      313.43      3.48 o 
   4   3   4      140.65      141.45      2.17 o 
   5   3   4       28.74       31.24      5.33 o 
   6   3   4      476.97      474.11      4.26 o 
   7   3   4        6.86        6.48      1.68 o 
   8   3   4        5.82        4.29      1.97 o 
 -10   4   4       18.82       22.20      3.29 o 
  -9   4   4        7.24        5.90      1.40 o 
  -8   4   4        4.70        6.57      0.90 o 
  -7   4   4       22.94       41.80      3.34 o 
  -6   4   4        1.24       -0.42      0.42 o 
  -5   4   4       23.58       28.37      0.65 o 
  -4   4   4      582.84      618.46      3.35 o 
  -3   4   4      594.60      599.65     22.77 o 
  -2   4   4      961.41      951.23     14.63 o 
  -1   4   4      461.30      505.76      4.69 o 
   0   4   4      526.64      539.72      3.99 o 
   1   4   4      167.04      171.90      2.84 o 
   2   4   4      494.96      519.70      6.75 o 
   3   4   4       17.64       21.66      0.76 o 
   4   4   4        4.69       15.66      5.27 o 
   5   4   4       60.87       61.03      5.45 o 
   6   4   4      372.52      353.02      3.72 o 
   7   4   4        1.34        0.12      1.64 o 
   8   4   4        7.02        5.45      2.09 o 
 -10   5   4       70.89       74.42      2.84 o 
  -9   5   4        9.48        9.06      1.14 o 
  -8   5   4       84.76       74.96      1.43 o 
  -7   5   4      857.86      851.58      6.22 o 
  -6   5   4        1.30        2.99      0.68 o 
  -5   5   4       34.76       26.77      0.75 o 
  -4   5   4     1097.46      931.57      8.21 o 
  -3   5   4     2293.01     2309.54     27.42 o 
  -2   5   4     3931.81     4000.66     39.70 o 
  -1   5   4      372.47      378.88      2.44 o 
   0   5   4      163.96      164.96      2.10 o 
   1   5   4      649.34      714.26      7.44 o 
   2   5   4       69.02       71.75      4.12 o 
   3   5   4       32.46       32.21      0.85 o 
   4   5   4      418.14      398.37      2.67 o 
   5   5   4       45.89       32.63      6.78 o 
   6   5   4       85.20       84.33      3.30 o 
   7   5   4       10.16        7.07      1.72 o 
   8   5   4       26.28       24.41      2.21 o 
 -10   6   4        0.15        1.92      1.54 o 
  -9   6   4        9.97       11.12      1.17 o 
  -8   6   4       27.92       27.55      1.40 o 
  -7   6   4      219.16      242.67      4.34 o 
  -6   6   4      206.42      213.95      6.18 o 
  -5   6   4      179.65      199.40      1.68 o 
  -4   6   4     1886.66     1873.85     16.97 o 
  -3   6   4     2705.12     2800.33     39.55 o 
  -2   6   4     1865.85     1898.27     16.41 o 
  -1   6   4      610.49      634.51      5.42 o 
   0   6   4       29.88       44.40      1.94 o 
   1   6   4      177.40      226.95      5.40 o 
   2   6   4      372.55      388.86      7.51 o 
   3   6   4       44.18       41.51      1.36 o 
   4   6   4       86.95       96.28      4.95 o 
   5   6   4       29.99       23.80      1.73 o 
   6   6   4        8.84       10.88      1.58 o 
   7   6   4       30.90       25.21      2.43 o 
   8   6   4       17.10       17.91      2.04 o 
 -10   7   4       17.13       18.71      2.09 o 
  -9   7   4       66.73       64.08      1.71 o 
  -8   7   4       22.08       19.32      1.19 o 
  -7   7   4       17.48       29.85      4.69 o 
  -6   7   4      229.95      227.52      2.94 o 
  -5   7   4       71.41       74.99      1.35 o 
  -4   7   4      344.96      363.89      6.50 o 
  -3   7   4      176.50      209.01      5.70 o 
  -2   7   4      504.09      556.98      6.79 o 
  -1   7   4     1423.37     1436.75     14.77 o 
   0   7   4      176.22      193.94      2.25 o 
   1   7   4     1680.17     1757.98     18.75 o 
   2   7   4      849.01      826.87      9.52 o 
   3   7   4       12.67       21.59      1.81 o 
   4   7   4      325.96      291.11      6.06 o 
   5   7   4       28.18       24.37      1.47 o 
   6   7   4        6.59        5.54      1.51 o 
   7   7   4       32.54       34.37      2.33 o 
   8   7   4       25.06       20.81      2.17 o 
 -10   8   4       18.30       19.40      2.09 o 
  -9   8   4        0.24        0.22      1.01 o 
  -8   8   4       18.87       21.25      1.21 o 
  -7   8   4      444.29      456.99      7.44 o 
  -6   8   4      636.38      640.39      7.95 o 
  -5   8   4       25.99       29.69      0.77 o 
  -4   8   4      688.54      823.76      6.88 o 
  -3   8   4      639.90      658.37      9.90 o 
  -2   8   4     1871.27     1952.97     18.75 o 
  -1   8   4       50.04       51.43      1.46 o 
   0   8   4      444.36      416.94      1.84 o 
   1   8   4     1303.65     1408.04     17.39 o 
   2   8   4       57.53       67.52      3.77 o 
   3   8   4      308.87      309.57      8.37 o 
   4   8   4      323.84      302.03     11.58 o 
   5   8   4       64.20       58.17      2.56 o 
   6   8   4       29.81       28.07      2.04 o 
   7   8   4       39.38       36.68      2.33 o 
   8   8   4        1.24        0.49      1.80 o 
 -10   9   4       19.31       22.87      2.32 o 
  -9   9   4        3.21        1.70      1.07 o 
  -8   9   4       60.18       52.57      1.45 o 
  -7   9   4       82.11       85.15      3.07 o 
  -6   9   4      102.18      121.99      1.13 o 
  -5   9   4      481.04      489.37      4.92 o 
  -4   9   4       99.98      100.25      4.43 o 
  -3   9   4      260.88      273.29     15.46 o 
  -2   9   4     2505.21     2430.74     24.42 o 
  -1   9   4       36.10       48.48      1.77 o 
   0   9   4      309.38      332.43      3.31 o 
   1   9   4      832.04      836.30     18.83 o 
   2   9   4      298.38      325.97      5.79 o 
   3   9   4      460.73      463.88      6.61 o 
   4   9   4       88.28       80.30      3.14 o 
   5   9   4       53.10       46.59      2.68 o 
   6   9   4       37.53       39.32      2.14 o 
   7   9   4        4.59        3.43      2.84 o 
   8   9   4        0.79       -1.78      2.09 o 
 -10  10   4       11.43       11.99      2.05 o 
  -9  10   4       10.89       11.10      1.20 o 
  -8  10   4        0.50       -0.98      0.98 o 
  -7  10   4       13.50       13.23      1.04 o 
  -6  10   4       46.82       82.77      4.32 o 
  -5  10   4      149.75      162.64      1.07 o 
  -4  10   4       84.42       87.56      1.32 o 
  -3  10   4      306.13      383.61      4.05 o 
  -2  10   4      238.58      242.38      3.10 o 
  -1  10   4     1613.66     1822.10     20.08 o 
   0  10   4     1140.42     1200.15     16.76 o 
   1  10   4      308.37      309.61      7.45 o 
   2  10   4      500.69      522.37      7.94 o 
   3  10   4       17.91       23.89      2.13 o 
   4  10   4       92.11       93.35      2.51 o 
   5  10   4       33.20       24.31      1.13 o 
   6  10   4       22.52       20.83      1.11 o 
   7  10   4        1.67        1.88      1.63 o 
   8  10   4        3.73       -0.39      1.88 o 
 -10  11   4       36.37       40.98      4.17 o 
  -9  11   4        1.43        1.09      1.07 o 
  -8  11   4       32.90       29.62      1.44 o 
  -7  11   4       88.29       88.20      2.43 o 
  -6  11   4     2239.35     2230.70     25.05 o 
  -5  11   4       61.71       64.19      0.82 o 
  -4  11   4       20.25       29.47      1.04 o 
  -3  11   4       73.63       73.51      1.35 o 
  -2  11   4      163.54      144.82      0.99 o 
  -1  11   4     1017.45     1108.10     13.24 o 
   0  11   4      251.23      317.93     24.51 o 
   1  11   4       42.35       51.49      1.89 o 
   2  11   4      411.60      398.46      6.96 o 
   3  11   4       14.99       14.09      0.67 o 
   4  11   4      119.93      129.43      3.12 o 
   5  11   4       55.66       42.86      2.30 o 
   6  11   4       20.98       18.45      1.07 o 
   7  11   4       14.39       17.18      1.88 o 
   8  11   4        6.85        4.37      1.97 o 
 -10  12   4       34.39       39.73      4.35 o 
  -9  12   4       21.55       19.68      2.33 o 
  -8  12   4       88.66       83.84      1.62 o 
  -7  12   4       43.66       39.22      1.38 o 
  -6  12   4       28.72       59.14      2.64 o 
  -5  12   4      327.07      341.17      3.40 o 
  -4  12   4      145.94      156.53      1.63 o 
  -3  12   4      442.46      396.88      8.05 o 
  -2  12   4       23.08       27.98      0.58 o 
  -1  12   4     2675.78     2902.92     32.21 o 
   0  12   4     3407.49     3520.37     71.05 o 
   1  12   4      124.75      109.37      3.73 o 
   2  12   4       51.93       68.60      6.00 o 
   3  12   4        8.35        6.65      0.53 o 
   4  12   4      150.82      150.43      6.16 o 
   5  12   4       87.97       75.89      3.91 o 
   6  12   4       28.73       24.03      1.33 o 
   7  12   4       24.60       27.90      2.28 o 
   8  12   4        1.42        0.30      1.88 o 
 -10  13   4        4.01        9.56      1.96 o 
  -9  13   4       11.82        9.36      1.41 o 
  -8  13   4        1.08        2.70      1.05 o 
  -7  13   4       43.27       46.93      1.37 o 
  -6  13   4      112.37      121.65      1.67 o 
  -5  13   4        9.23        8.42      0.60 o 
  -4  13   4      419.43      459.30      5.62 o 
  -3  13   4       21.80       22.10      4.76 o 
  -2  13   4      232.07      219.81      2.30 o 
  -1  13   4      679.79      773.54     12.41 o 
   0  13   4      234.33      307.41     32.55 o 
   1  13   4      160.17      178.33      2.64 o 
   2  13   4      473.96      526.89      5.49 o 
   3  13   4       69.76       59.83      1.60 o 
   4  13   4      822.22      737.25      8.95 o 
   5  13   4       55.05       50.88      1.54 o 
   6  13   4       29.06       26.56      1.29 o 
   7  13   4       22.32       21.05      3.53 o 
   8  13   4        2.41        3.12      1.91 o 
 -10  14   4       15.03       15.34      1.71 o 
  -9  14   4       48.78       59.56      2.24 o 
  -8  14   4      102.53       96.74      1.82 o 
  -7  14   4        6.94        7.15      1.00 o 
  -6  14   4      215.93      225.23      1.98 o 
  -5  14   4      144.24      129.91      1.99 o 
  -4  14   4      659.70      707.23     10.22 o 
  -3  14   4      266.60      205.77      2.48 o 
  -2  14   4     1037.60     1026.80     10.45 o 
  -1  14   4      893.89      944.31     16.95 o 
   0  14   4       53.29       70.78      1.36 o 
   1  14   4       11.63       23.06      1.74 o 
   2  14   4       17.84       20.31      1.76 o 
   3  14   4      168.14      161.48      3.81 o 
   4  14   4      315.77      274.99      7.44 o 
   5  14   4       13.18       14.28      0.89 o 
   6  14   4        0.57        1.31      0.91 o 
   7  14   4        6.44        6.62      2.67 o 
 -10  15   4        2.12        4.19      1.60 o 
  -9  15   4      236.58      223.93      2.84 o 
  -8  15   4       16.10       13.90      1.18 o 
  -7  15   4      130.78      125.29      3.48 o 
  -6  15   4      153.27      137.71      2.68 o 
  -5  15   4        1.10        0.15      0.63 o 
  -4  15   4      122.04      144.20      4.95 o 
  -3  15   4      129.74      117.80      0.81 o 
  -2  15   4       90.69      102.27      3.98 o 
  -1  15   4      834.75      935.50     14.14 o 
   0  15   4       88.27       89.71      7.06 o 
   1  15   4      546.32      526.11     13.37 o 
   2  15   4      614.31      572.23      9.22 o 
   3  15   4       45.36       49.09      5.38 o 
   4  15   4        6.93       13.47      1.93 o 
   5  15   4       45.69       33.13      1.12 o 
   6  15   4       45.40       41.50      1.66 o 
   7  15   4       22.35       20.70      3.13 o 
 -10  16   4       70.80       68.76      2.32 o 
  -9  16   4        3.15       14.26      1.58 o 
  -8  16   4       16.50       18.05      1.21 o 
  -7  16   4       14.17       12.15      1.04 o 
  -6  16   4      136.88      137.40      2.49 o 
  -5  16   4        0.02       -0.33      0.57 o 
  -4  16   4       56.82       62.24      1.36 o 
  -3  16   4       39.50       42.26      1.60 o 
  -2  16   4     1917.32     1891.54     23.13 o 
  -1  16   4       38.97       58.57      2.16 o 
   0  16   4      635.54      621.47     11.74 o 
   1  16   4      562.36      532.74     10.34 o 
   2  16   4      137.54      131.52      6.59 o 
   3  16   4      371.34      342.83      6.70 o 
   4  16   4       10.03        7.05      1.03 o 
   5  16   4       74.09       64.19      1.26 o 
   6  16   4       74.76       74.93      2.98 o 
   7  16   4        8.12        9.29      2.38 o 
 -10  17   4       13.70       15.36      1.68 o 
  -9  17   4       81.44       90.39      2.26 o 
  -8  17   4       31.58       32.19      1.69 o 
  -7  17   4        0.95        1.43      0.97 o 
  -6  17   4        4.17        8.45      1.31 o 
  -5  17   4      372.19      383.01      5.00 o 
  -4  17   4       51.47       45.98      1.29 o 
  -3  17   4      861.78      828.64     12.15 o 
  -2  17   4      349.87      383.10      7.47 o 
  -1  17   4      422.70      406.11      4.99 o 
   0  17   4      134.11      140.27      4.27 o 
   1  17   4      263.97      251.54      6.53 o 
   2  17   4       14.84        9.40      2.54 o 
   3  17   4      389.62      360.55      8.46 o 
   4  17   4      113.39      105.90      1.45 o 
   5  17   4       60.83       57.01      2.33 o 
   6  17   4       61.98       55.98      2.56 o 
   7  17   4        6.41        4.59      1.78 o 
 -10  18   4       16.28       20.32      2.25 o 
  -9  18   4      232.77      224.76      2.91 o 
  -8  18   4       20.64       24.08      1.64 o 
  -7  18   4       13.79       15.30      1.14 o 
  -6  18   4      113.93      114.88      2.92 o 
  -5  18   4       38.43       39.28      3.38 o 
  -4  18   4       34.41       41.74      1.27 o 
  -3  18   4     1117.72     1127.79     14.22 o 
  -2  18   4      907.85      852.99      8.69 o 
  -1  18   4      107.85      112.20      2.03 o 
   0  18   4       95.02       82.58      1.72 o 
   1  18   4       42.76       42.02      3.76 o 
   2  18   4       89.08       94.05      1.77 o 
   3  18   4       58.20       76.81      6.81 o 
   4  18   4      232.04      194.39      5.69 o 
   5  18   4       51.37       54.37      2.48 o 
   6  18   4       53.43       47.37      3.70 o 
   7  18   4        3.96        7.56      1.86 o 
 -10  19   4        4.00        5.16      1.82 o 
  -9  19   4        4.62       11.98      1.54 o 
  -8  19   4       94.44       90.64      2.40 o 
  -7  19   4       84.55       77.96      1.66 o 
  -6  19   4      333.50      345.87     16.14 o 
  -5  19   4       89.09       91.44      2.46 o 
  -4  19   4       13.12        9.59      0.91 o 
  -3  19   4       20.03       25.06      2.23 o 
  -2  19   4      244.37      250.03      3.14 o 
  -1  19   4      126.68      126.25      2.01 o 
   0  19   4      146.11      128.62      3.72 o 
   1  19   4        5.14        2.97      0.93 o 
   2  19   4       22.21       24.74      2.74 o 
   3  19   4      411.25      428.06      7.05 o 
   4  19   4      229.14      187.00      5.94 o 
   5  19   4       11.34       10.72      0.95 o 
   6  19   4       50.40       48.77      1.55 o 
   7  19   4       39.57       51.34      3.25 o 
  -9  20   4       18.67       18.46      1.64 o 
  -8  20   4      169.69      166.85      2.88 o 
  -7  20   4       39.59       46.58      2.51 o 
  -6  20   4        5.29       12.27      1.48 o 
  -5  20   4      122.68      109.27      3.37 o 
  -4  20   4       36.30       21.64      1.25 o 
  -3  20   4       17.58       17.91      1.94 o 
  -2  20   4      603.81      537.35      6.43 o 
  -1  20   4       77.89       81.22      1.02 o 
   0  20   4       12.45       20.13      2.37 o 
   1  20   4       18.10       17.30      0.65 o 
   2  20   4      147.17      128.65      4.28 o 
   3  20   4       97.35       99.80      8.08 o 
   4  20   4      200.41      187.01      4.13 o 
   5  20   4       23.68       28.14      1.97 o 
   6  20   4       71.20       69.54      4.02 o 
   7  20   4      173.03      187.41      4.40 o 
  -9  21   4       21.26       25.71      1.76 o 
  -8  21   4        5.69       14.14      1.58 o 
  -7  21   4      199.05      195.55      6.03 o 
  -6  21   4       46.97       54.55      2.18 o 
  -5  21   4       29.78       39.41      1.42 o 
  -4  21   4      110.68      108.02      1.74 o 
  -3  21   4       73.73       76.39      1.64 o 
  -2  21   4      120.54      119.66      3.08 o 
  -1  21   4       20.40       27.79      3.03 o 
   0  21   4      114.89      111.62      1.25 o 
   1  21   4       48.01       43.62      3.38 o 
   2  21   4      270.06      245.20      8.28 o 
   3  21   4      527.13      498.90      7.95 o 
   4  21   4      204.34      186.86      4.31 o 
   5  21   4       15.61       11.53      1.62 o 
   6  21   4       33.81       39.22      2.78 o 
   7  21   4       89.38      109.76      4.06 o 
  -9  22   4        0.56       -1.07      1.42 o 
  -8  22   4       94.91       88.83      2.09 o 
  -7  22   4      103.05      110.19      3.13 o 
  -6  22   4      309.08      320.22     10.27 o 
  -5  22   4      177.86      162.05      5.73 o 
  -4  22   4      575.40      558.28     12.16 o 
  -3  22   4      229.30      211.52      4.71 o 
  -2  22   4      507.74      458.66      5.95 o 
  -1  22   4      725.54      655.38      7.98 o 
   0  22   4       98.06      107.45      1.83 o 
   1  22   4      454.28      413.56      6.99 o 
   2  22   4      271.95      256.59      6.86 o 
   3  22   4      320.11      311.87      7.42 o 
   4  22   4      115.01      108.30      1.39 o 
   5  22   4      113.90      112.77      1.68 o 
   6  22   4       33.30       27.84      1.52 o 
   7  22   4        8.46       12.40      2.67 o 
  -9  23   4       11.29       11.00      1.59 o 
  -8  23   4        1.15        3.47      1.38 o 
  -7  23   4        9.71       11.99      1.68 o 
  -6  23   4      289.67      279.74      4.93 o 
  -5  23   4       39.73       49.35      1.55 o 
  -4  23   4      391.92      365.92      3.12 o 
  -3  23   4        7.46        5.12      1.82 o 
  -2  23   4       19.25       34.25      2.54 o 
  -1  23   4      247.50      265.21      7.37 o 
   0  23   4        4.11        7.47      1.56 o 
   1  23   4      245.53      253.12      7.73 o 
   2  23   4        2.78        5.80      2.20 o 
   3  23   4        0.41        2.61      0.92 o 
   4  23   4       19.08       22.80      1.07 o 
   5  23   4       31.74       31.52      1.87 o 
   6  23   4        6.03        7.35      1.19 o 
   7  23   4       13.96       14.26      2.67 o 
  -9  24   4        0.61       -1.06      1.45 o 
  -8  24   4        9.76       10.86      1.47 o 
  -7  24   4       50.64       43.30      2.08 o 
  -6  24   4       58.05       65.61      2.49 o 
  -5  24   4      184.77      174.18      3.58 o 
  -4  24   4      139.97      135.72      3.41 o 
  -3  24   4      155.72      138.80      2.21 o 
  -2  24   4        0.07        0.47      1.39 o 
  -1  24   4      457.19      440.69      8.30 o 
   0  24   4      620.35      604.34     11.48 o 
   1  24   4      349.69      330.83     13.00 o 
   2  24   4      681.28      649.39      9.56 o 
   3  24   4       10.84        9.95      0.83 o 
   4  24   4       22.11       17.05      0.94 o 
   5  24   4       39.70       34.10      1.35 o 
   6  24   4       25.89       28.07      1.57 o 
  -9  25   4        2.81        3.83      1.56 o 
  -8  25   4       64.10       56.06      2.02 o 
  -7  25   4       25.81       25.35      4.81 o 
  -6  25   4        1.66        4.17      1.74 o 
  -5  25   4        8.64       12.52      2.20 o 
  -4  25   4      111.77      114.95      4.23 o 
  -3  25   4       46.82       64.73      5.50 o 
  -2  25   4       59.81       48.68      1.18 o 
  -1  25   4      330.24      347.66     11.27 o 
   0  25   4     2041.48     1949.76     28.45 o 
   1  25   4     1103.49     1081.80     16.66 o 
   2  25   4      554.21      541.33      9.62 o 
   3  25   4       11.78       11.00      0.89 o 
   4  25   4       20.41       16.95      0.98 o 
   5  25   4       12.64       13.46      1.35 o 
   6  25   4       10.55       15.11      1.75 o 
  -9  26   4        6.77        5.43      1.56 o 
  -8  26   4        6.20        9.47      2.67 o 
  -7  26   4        9.21        8.08      1.74 o 
  -6  26   4      129.64      111.17      2.58 o 
  -5  26   4      411.03      372.18      7.40 o 
  -4  26   4      589.27      563.71     13.67 o 
  -3  26   4      546.58      532.36     10.21 o 
  -2  26   4      106.54       99.80      1.39 o 
  -1  26   4      331.74      333.81      8.09 o 
   0  26   4      891.25      884.33     23.92 o 
   1  26   4      607.81      622.64     16.10 o 
   2  26   4      302.54      295.08      3.26 o 
   3  26   4       33.56       32.29      1.10 o 
   4  26   4        1.52        0.98      0.87 o 
   5  26   4       10.60        9.93      1.29 o 
   6  26   4       43.93       53.04      2.42 o 
  -9  27   4        3.89        4.22      1.58 o 
  -8  27   4       19.28       19.64      2.78 o 
  -7  27   4        0.38        1.34      1.58 o 
  -6  27   4       14.55       14.73      1.72 o 
  -5  27   4       63.82       92.55     11.30 o 
  -4  27   4      104.06      133.50      9.23 o 
  -3  27   4        9.39       11.04      1.07 o 
  -2  27   4      113.13      123.85      5.34 o 
  -1  27   4      261.16      261.68      9.91 o 
   0  27   4      398.44      379.74     15.39 o 
   1  27   4      128.61      147.31      6.08 o 
   2  27   4      119.61      142.92      1.44 o 
   3  27   4       56.09       53.43      1.18 o 
   4  27   4       14.30       15.76      0.98 o 
   5  27   4        7.36        9.26      1.16 o 
   6  27   4        1.92        8.48      1.81 o 
  -8  28   4        2.40        0.46      1.76 o 
  -7  28   4       22.49       18.69      2.38 o 
  -6  28   4       19.22       23.06      1.97 o 
  -5  28   4      822.88      725.11     42.71 o 
  -4  28   4      407.38      382.48      7.43 o 
  -3  28   4        2.71        0.82      1.45 o 
  -2  28   4      487.96      444.42      8.98 o 
  -1  28   4       37.96       58.81      6.16 o 
   0  28   4       79.27       81.56      6.67 o 
   1  28   4      406.16      381.04      7.34 o 
   2  28   4      113.78       99.40      1.72 o 
   3  28   4       60.57       53.30      1.22 o 
   4  28   4       12.21       13.19      0.99 o 
   5  28   4        8.56        8.33      1.19 o 
   6  28   4       61.27       81.94      3.48 o 
  -8  29   4        7.43        4.81      1.88 o 
  -7  29   4       15.15       12.88      1.84 o 
  -6  29   4        0.62        3.19      1.60 o 
  -5  29   4       23.58       51.34      3.25 o 
  -4  29   4      154.95      152.61      2.83 o 
  -3  29   4        6.67        4.44      1.18 o 
  -2  29   4       94.64      104.80      5.40 o 
  -1  29   4      154.07      142.16      6.22 o 
   0  29   4       33.99       34.55      3.27 o 
   1  29   4      298.73      281.88      6.07 o 
   2  29   4      104.39      106.17      2.19 o 
   3  29   4       16.75       19.07      1.00 o 
   4  29   4       10.90        9.90      1.00 o 
   5  29   4       14.83       15.01      1.28 o 
   6  29   4      169.53      189.27      4.29 o 
  -8  30   4       42.83       36.33      2.50 o 
  -7  30   4      111.43       94.38      4.46 o 
  -6  30   4      111.66      104.20      6.32 o 
  -5  30   4       93.87       91.65      2.58 o 
  -4  30   4       30.54       32.72      5.10 o 
  -3  30   4       38.56       34.79      2.61 o 
  -2  30   4      320.07      302.77      8.32 o 
  -1  30   4       67.82       56.58      4.50 o 
   0  30   4       84.33      100.47      4.95 o 
   1  30   4        1.93        5.45      2.09 o 
   2  30   4       36.18       44.72      1.40 o 
   3  30   4       70.82       59.01      1.27 o 
   4  30   4        6.29        4.44      0.97 o 
   5  30   4       73.57       68.64      1.84 o 
  -8  31   4        0.33        0.62      1.92 o 
  -7  31   4        7.81        7.37      1.84 o 
  -6  31   4       34.65       29.89      2.13 o 
  -5  31   4       40.82       42.84      2.16 o 
  -4  31   4       37.39       30.38      1.96 o 
  -3  31   4        4.92        0.86      1.85 o 
  -2  31   4      140.72      127.92      4.21 o 
  -1  31   4        5.43        8.22      1.14 o 
   0  31   4      360.04      345.72      6.91 o 
   1  31   4      132.97      116.18      1.64 o 
   2  31   4       74.45       70.18      1.49 o 
   3  31   4       26.34       24.49      1.12 o 
   4  31   4        6.21        9.73      1.03 o 
   5  31   4       74.07       80.22      1.87 o 
  -8  32   4       10.67        9.97      3.01 o 
  -7  32   4       17.44       15.29      1.92 o 
  -6  32   4       28.98       22.59      1.92 o 
  -5  32   4       30.46       32.53      2.01 o 
  -4  32   4       25.92       27.86      2.09 o 
  -3  32   4       73.15       62.25      2.21 o 
  -2  32   4       16.80       15.59      1.76 o 
  -1  32   4       47.81       38.96      1.33 o 
   0  32   4       21.61       37.56      2.31 o 
   1  32   4        8.11       15.00      2.37 o 
   2  32   4       89.58       89.88      1.45 o 
   3  32   4        8.64       11.42      0.97 o 
   4  32   4        4.94        4.03      1.02 o 
   5  32   4       68.12       76.31      4.23 o 
  -7  33   4        2.10       -1.10      1.80 o 
  -6  33   4       10.18        8.82      1.85 o 
  -5  33   4        7.24        9.50      1.64 o 
  -4  33   4       14.30       23.75      1.92 o 
  -3  33   4      178.41      154.82      2.82 o 
  -2  33   4        9.66       10.16      1.14 o 
  -1  33   4       10.39       10.27      0.87 o 
   0  33   4        3.84        4.92      0.85 o 
   1  33   4      117.78      116.13      2.53 o 
   2  33   4       16.12       19.65      1.34 o 
   3  33   4        1.73        4.13      1.01 o 
   4  33   4        3.40        2.63      1.10 o 
   5  33   4       25.06       26.77      2.90 o 
  -7  34   4        0.09       -0.99      2.96 o 
  -6  34   4        3.63        4.40      1.80 o 
  -5  34   4      141.17      142.64      6.14 o 
  -4  34   4      189.25      173.23      3.02 o 
  -3  34   4       26.32       29.68      1.96 o 
  -2  34   4        9.15        9.02      1.51 o 
  -1  34   4        1.67       -0.67      0.80 o 
   0  34   4       11.46        9.52      0.92 o 
   1  34   4       21.16       25.95      1.79 o 
   2  34   4       98.80       90.90      2.49 o 
   3  34   4        2.42        5.19      1.10 o 
   4  34   4        4.00        3.04      1.13 o 
   5  34   4       27.47       30.02      2.67 o 
  -7  35   4        8.23       10.66      2.67 o 
  -6  35   4        5.24        2.72      1.64 o 
  -5  35   4       18.69       34.75      2.84 o 
  -4  35   4       56.86       73.89      2.54 o 
  -3  35   4      114.59       91.66      2.72 o 
  -2  35   4      190.29      146.39      5.16 o 
  -1  35   4        2.39        1.04      0.84 o 
   0  35   4        7.30        8.01      0.98 o 
   1  35   4       10.11        9.89      0.97 o 
   2  35   4        0.94        4.18      1.31 o 
   3  35   4       39.05       37.05      1.97 o 
   4  35   4        2.40        4.05      1.16 o 
  -7  36   4       15.60       17.85      3.01 o 
  -6  36   4       10.52        6.65      1.83 o 
  -5  36   4       47.42       45.82      2.33 o 
  -4  36   4       25.67       33.13      2.16 o 
  -3  36   4       40.56       42.05      3.88 o 
  -2  36   4       71.87       73.02      4.02 o 
  -1  36   4       14.54        8.31      0.93 o 
   0  36   4        3.32        3.28      0.90 o 
   1  36   4        0.38        1.84      0.91 o 
   2  36   4       64.10       61.63      1.98 o 
   3  36   4       58.77       60.20      1.60 o 
   4  36   4       15.65       14.93      1.30 o 
  -6  37   4        5.63        6.63      1.92 o 
  -5  37   4        5.37        6.27      1.84 o 
  -4  37   4      145.97      131.23      8.00 o 
  -3  37   4        7.34        5.72      1.60 o 
  -2  37   4       11.99       16.43      1.29 o 
  -1  37   4       50.27       39.66      1.53 o 
   0  37   4        0.62        1.03      0.93 o 
   1  37   4        1.29        0.70      0.94 o 
   2  37   4       50.73       54.62      1.64 o 
   3  37   4       18.99       26.23      1.50 o 
   4  37   4        6.33        5.31      1.39 o 
  -6  38   4        3.01        9.74      2.78 o 
  -5  38   4        4.41        5.14      1.80 o 
  -4  38   4        0.61        6.97      1.68 o 
  -3  38   4       11.85       13.74      1.36 o 
  -2  38   4       20.32       21.64      1.45 o 
  -1  38   4       53.93       64.48      2.19 o 
   0  38   4        3.64        2.70      0.94 o 
   1  38   4       12.18       17.27      1.19 o 
   2  38   4       73.42       68.57      1.62 o 
   3  38   4       24.68       30.26      1.54 o 
   4  38   4        0.65        0.97      1.56 o 
  -6  39   4       10.79       10.78      2.78 o 
  -5  39   4       17.90       21.50      2.08 o 
  -4  39   4       22.34       26.50      1.69 o 
  -3  39   4       74.33       72.17      4.77 o 
  -2  39   4        4.79        5.48      1.23 o 
  -1  39   4       21.32       32.17      1.65 o 
   0  39   4        0.72        1.39      1.00 o 
   1  39   4      115.38      122.37      2.63 o 
   2  39   4       26.14       26.51      1.40 o 
   3  39   4       48.17       45.63      1.60 o 
  -5  40   4        2.81        5.74      1.80 o 
  -4  40   4      131.52      127.36      3.31 o 
  -3  40   4       36.56       44.84      3.87 o 
  -2  40   4        1.14       -0.31      1.18 o 
  -1  40   4       43.39       55.46      3.18 o 
   0  40   4       11.91       15.15      1.14 o 
   1  40   4      104.89      121.82      2.04 o 
   2  40   4        1.79        2.36      1.14 o 
   3  40   4       13.25       14.70      1.27 o 
  -5  41   4       74.35       88.55      2.74 o 
  -4  41   4       29.24       48.93      2.54 o 
  -3  41   4        3.30        5.13      1.36 o 
  -2  41   4        7.35        6.06      1.29 o 
  -1  41   4      119.33      126.56      4.26 o 
   0  41   4       26.76       31.78      2.01 o 
   1  41   4       94.70      117.58      4.05 o 
   2  41   4        7.71        8.16      1.21 o 
  -4  42   4       47.46       60.23      2.52 o 
  -3  42   4       10.16       11.13      1.43 o 
  -2  42   4       15.18       15.09      1.43 o 
  -1  42   4       63.64       72.39      2.17 o 
   0  42   4        4.43        9.76      1.33 o 
   1  42   4       30.70       51.41      2.11 o 
   2  42   4        2.32        3.42      1.18 o 
  -4  43   4        1.07        2.16      1.76 o 
  -3  43   4        2.04        6.05      1.43 o 
  -2  43   4        8.21        9.78      1.60 o 
  -1  43   4       32.53       33.69      1.77 o 
   0  43   4        1.40        0.62      1.28 o 
   1  43   4       62.19       70.23      1.74 o 
  -3  44   4       16.31       24.28      2.00 o 
  -2  44   4        9.46        8.82      1.43 o 
  -1  44   4       11.12        8.58      1.41 o 
   0  44   4        5.94        5.77      1.36 o 
   1  44   4        6.13        9.90      1.22 o 
  -2  45   4        8.17        5.20      2.78 o 
  -1  45   4       23.14       30.03      1.75 o 
   0  45   4        1.22        0.35      2.43 o 
 -10   0   5        2.23        3.25      2.43 o 
  -9   0   5        0.34       16.57      2.67 o 
  -8   0   5        0.87        0.87      1.43 o 
  -7   0   5        8.70        3.76      0.75 o 
  -6   0   5       22.05       28.35      0.78 o 
  -5   0   5       17.50       20.01      0.80 o 
  -4   0   5     1340.59     1523.29     15.62 o 
  -3   0   5       45.18       43.26      0.97 o 
  -2   0   5      161.41      123.28     19.10 o 
  -1   0   5      309.94      303.66      7.82 o 
   0   0   5      355.37      353.11      5.45 o 
   1   0   5      204.13      203.79      5.85 o 
   2   0   5       51.57       46.43      1.27 o 
   3   0   5      498.81      489.88      6.37 o 
   4   0   5      484.24      472.53      5.33 o 
   5   0   5        0.27       -1.85      1.85 o 
   6   0   5        0.24       -1.97      1.97 o 
   7   0   5        4.01        2.09      2.32 o 
 -10   1   5       30.03       31.38      2.58 o 
  -9   1   5      297.09      263.15      3.61 o 
  -8   1   5       42.96       31.40      1.55 o 
  -7   1   5       28.40       19.36      0.61 o 
  -6   1   5       11.61       12.59      0.46 o 
  -5   1   5       40.20       50.00      0.86 o 
  -4   1   5      249.26      261.47      3.47 o 
  -3   1   5      282.80      322.09      4.38 o 
  -2   1   5     1186.19     1180.72     83.25 o 
  -1   1   5      815.13      823.25     12.48 o 
   0   1   5       30.20       56.98      4.52 o 
   1   1   5      152.18      146.22      2.31 o 
   2   1   5       44.57       39.28      0.88 o 
   3   1   5      623.02      610.84      5.60 o 
   4   1   5     1071.50      990.60      6.04 o 
   5   1   5       12.72        7.59      1.56 o 
   6   1   5        8.68        6.04      1.60 o 
   7   1   5       10.05        9.08      1.84 o 
 -10   2   5        9.10       14.15      2.05 o 
  -9   2   5        4.43       11.19      1.80 o 
  -8   2   5       76.65       78.89      1.58 o 
  -7   2   5      136.68      114.36      1.42 o 
  -6   2   5      118.42      113.83      1.14 o 
  -5   2   5      869.48      916.80      7.57 o 
  -4   2   5        8.40        7.89      1.06 o 
  -3   2   5      201.92      238.20      2.80 o 
  -2   2   5     1907.88     2072.11     16.59 o 
  -1   2   5      524.32      569.87     10.79 o 
   0   2   5      186.64      230.83      2.93 o 
   1   2   5      199.12      217.41      2.35 o 
   2   2   5      174.33      163.25      1.34 o 
   3   2   5      913.71      894.99      7.91 o 
   4   2   5      303.11      319.37      3.62 o 
   5   2   5       19.10       13.78      1.64 o 
   6   2   5       32.80       27.02      2.84 o 
   7   2   5       11.37       13.51      1.92 o 
 -10   3   5      176.21      171.85      4.81 o 
  -9   3   5       53.13       47.91      1.95 o 
  -8   3   5       82.35       84.25      2.66 o 
  -7   3   5       19.68       25.71      0.96 o 
  -6   3   5      153.28      160.76      1.36 o 
  -5   3   5      113.29      123.55      2.03 o 
  -4   3   5      306.82      305.69      4.68 o 
  -3   3   5      354.72      391.14      5.26 o 
  -2   3   5      187.08      214.05      1.96 o 
  -1   3   5      139.01      116.78      0.89 o 
   0   3   5      148.44      165.59      3.51 o 
   1   3   5      225.71      248.38      4.36 o 
   2   3   5      260.79      240.55      1.53 o 
   3   3   5     1196.64     1124.11      4.08 o 
   4   3   5      147.42      153.94      7.07 o 
   5   3   5       71.57       54.18      5.45 o 
   6   3   5       21.09       20.59      1.80 o 
   7   3   5        5.61        8.31      1.80 o 
 -10   4   5       13.28       15.87      2.04 o 
  -9   4   5        0.60        1.06      1.31 o 
  -8   4   5      174.62      167.94      3.03 o 
  -7   4   5      254.19      230.09      2.87 o 
  -6   4   5      346.89      325.93      2.45 o 
  -5   4   5       79.59      104.43      1.10 o 
  -4   4   5     1170.98     1177.28     12.94 o 
  -3   4   5     2900.51     3087.69     41.12 o 
  -2   4   5      164.50      173.94      2.04 o 
  -1   4   5      290.57      303.45      2.19 o 
   0   4   5      192.30      207.01      2.91 o 
   1   4   5      376.32      410.16      4.64 o 
   2   4   5       86.56       78.96      0.99 o 
   3   4   5      672.92      655.91      6.47 o 
   4   4   5      421.73      421.30     11.17 o 
   5   4   5      107.78       94.88      2.42 o 
   6   4   5       57.78       53.21      2.29 o 
   7   4   5       29.49       36.22      2.78 o 
 -10   5   5       42.17       44.22      2.66 o 
  -9   5   5        4.70        4.94      1.38 o 
  -8   5   5      106.39      109.23      2.98 o 
  -7   5   5      253.25      247.90      2.78 o 
  -6   5   5       17.83       23.64      1.03 o 
  -5   5   5       28.37       30.15      1.10 o 
  -4   5   5       37.67       46.13      2.90 o 
  -3   5   5      485.58      462.66      7.12 o 
  -2   5   5      196.53      205.54      4.06 o 
  -1   5   5     1346.27     1369.27     11.73 o 
   0   5   5      456.31      484.68      6.62 o 
   1   5   5      230.72      244.95      3.23 o 
   2   5   5       32.62       35.30      0.84 o 
   3   5   5      199.36      199.16      5.75 o 
   4   5   5      231.46      248.67      7.61 o 
   5   5   5       48.34       51.28      2.17 o 
   6   5   5        6.57        8.88      1.64 o 
   7   5   5       53.27       73.18      2.78 o 
 -10   6   5       29.08       33.07      2.50 o 
  -9   6   5       57.18       55.45      2.05 o 
  -8   6   5        2.89        3.77      1.37 o 
  -7   6   5       42.15       45.13      2.76 o 
  -6   6   5       41.39       40.78      0.96 o 
  -5   6   5      487.52      511.45      4.04 o 
  -4   6   5      140.84      156.34      2.29 o 
  -3   6   5      553.53      471.50      4.69 o 
  -2   6   5      125.83      139.99      2.17 o 
  -1   6   5     1347.39     1461.24     16.80 o 
   0   6   5       67.19       85.18      6.31 o 
   1   6   5      173.95      189.21      2.95 o 
   2   6   5      155.13      138.50      2.07 o 
   3   6   5        7.47       15.01      4.58 o 
   4   6   5      102.74      101.69      5.73 o 
   5   6   5        7.98        5.19      2.38 o 
   6   6   5       38.64       33.13      2.17 o 
   7   6   5      145.78      172.30      3.39 o 
 -10   7   5        2.33        2.38      1.88 o 
  -9   7   5       13.53       12.12      1.47 o 
  -8   7   5       91.93       81.39      1.64 o 
  -7   7   5       34.46       35.81      2.49 o 
  -6   7   5      119.41      103.54      1.88 o 
  -5   7   5      390.46      392.49      1.46 o 
  -4   7   5     1044.73     1076.94     14.69 o 
  -3   7   5       22.26       20.25      0.62 o 
  -2   7   5       69.98       66.08      2.21 o 
  -1   7   5      117.49      138.70      3.50 o 
   0   7   5     1702.36     1776.60     32.23 o 
   1   7   5      292.87      277.81      3.65 o 
   2   7   5      220.64      198.02      2.47 o 
   3   7   5      104.84      102.31      1.60 o 
   4   7   5      231.84      219.10      2.32 o 
   5   7   5        7.41        5.27      1.47 o 
   6   7   5       11.97       13.34      1.68 o 
   7   7   5       92.62       97.74      4.17 o 
 -10   8   5        4.65        2.48      1.80 o 
  -9   8   5       42.62       48.38      1.60 o 
  -8   8   5      139.87      139.57      2.68 o 
  -7   8   5       63.25       69.00      1.50 o 
  -6   8   5       47.18       43.01      1.54 o 
  -5   8   5      242.41      224.18      1.79 o 
  -4   8   5      191.08      239.27      1.73 o 
  -3   8   5       77.82       63.96      0.98 o 
  -2   8   5      382.42      396.66      3.76 o 
  -1   8   5     1608.75     1612.78     11.03 o 
   0   8   5     4766.05     4950.39     54.49 o 
   1   8   5        6.78       16.55      1.57 o 
   2   8   5      112.20      110.51      2.51 o 
   3   8   5       47.02       41.66      1.29 o 
   4   8   5        5.26        7.89      1.36 o 
   5   8   5       86.09       74.98      2.28 o 
   6   8   5       47.02       44.26      2.24 o 
   7   8   5        5.66       12.38      1.92 o 
 -10   9   5        0.77        0.15      1.51 o 
  -9   9   5       14.69       15.55      1.25 o 
  -8   9   5       28.13       29.21      1.41 o 
  -7   9   5      503.18      479.12      8.72 o 
  -6   9   5       18.66       17.54      1.00 o 
  -5   9   5      274.97      247.90      2.48 o 
  -4   9   5       84.57       81.87      1.87 o 
  -3   9   5      254.83      216.10      2.58 o 
  -2   9   5       15.57       10.56      1.06 o 
  -1   9   5     1222.35     1299.32     23.51 o 
   0   9   5     3414.02     3535.15     53.01 o 
   1   9   5      343.34      379.77      5.44 o 
   2   9   5      291.35      280.56      4.12 o 
   3   9   5       72.12       73.04      1.62 o 
   4   9   5      312.63      273.03     10.73 o 
   5   9   5      241.31      231.45      4.69 o 
   6   9   5       21.03       25.70      2.17 o 
   7   9   5        7.11        9.22      1.88 o 
 -10  10   5       11.20        9.03      2.14 o 
  -9  10   5       23.23       20.95      1.32 o 
  -8  10   5      149.94      146.41      3.23 o 
  -7  10   5      412.47      410.59      6.47 o 
  -6  10   5       45.12       57.11      1.66 o 
  -5  10   5       35.62       39.68      1.68 o 
  -4  10   5       59.53       51.10      0.87 o 
  -3  10   5       30.68       29.34      0.56 o 
  -2  10   5      304.93      295.59      2.89 o 
  -1  10   5      120.81      140.11      2.16 o 
   0  10   5      322.59      389.79     10.98 o 
   1  10   5      157.73      156.07      4.92 o 
   2  10   5       84.74       83.30      2.80 o 
   3  10   5      118.93      119.72      2.38 o 
   4  10   5      275.41      256.16      5.88 o 
   5  10   5       32.48       44.08      2.16 o 
   6  10   5       15.18       18.13      1.80 o 
   7  10   5        5.25        5.81      1.86 o 
 -10  11   5       23.07       20.10      2.17 o 
  -9  11   5       11.50       14.19      1.20 o 
  -8  11   5        2.85        4.52      1.04 o 
  -7  11   5      162.25      178.39      4.23 o 
  -6  11   5      549.34      506.25      8.95 o 
  -5  11   5      102.30      108.90      2.15 o 
  -4  11   5       77.69       53.55      0.74 o 
  -3  11   5       75.19       86.15      1.13 o 
  -2  11   5      665.89      676.95      7.17 o 
  -1  11   5      290.36      285.51      5.01 o 
   0  11   5       77.85       85.56      3.18 o 
   1  11   5      810.67      833.15     11.48 o 
   2  11   5      142.08      138.12      3.33 o 
   3  11   5      116.03      119.07      3.41 o 
   4  11   5       55.42       70.23      2.39 o 
   5  11   5       86.25       69.40      1.87 o 
   6  11   5        1.32        2.21      1.63 o 
   7  11   5       13.92       14.16      1.96 o 
 -10  12   5       16.88       15.84      2.90 o 
  -9  12   5        3.40        2.86      1.08 o 
  -8  12   5        4.36        3.93      1.05 o 
  -7  12   5      118.31      117.67      1.73 o 
  -6  12   5      145.20      160.95      3.30 o 
  -5  12   5       18.33       16.91      0.98 o 
  -4  12   5        2.62        1.97      0.44 o 
  -3  12   5      185.54      231.29      2.87 o 
  -2  12   5       11.56       12.17      1.38 o 
  -1  12   5      170.66      164.61      2.73 o 
   0  12   5       69.00       62.79      2.64 o 
   1  12   5      255.71      283.20     11.31 o 
   2  12   5       50.51       62.81      2.20 o 
   3  12   5      624.60      575.79     19.57 o 
   4  12   5      268.86      250.46      8.60 o 
   5  12   5       76.79       68.89      4.12 o 
   6  12   5       13.56       15.11      3.36 o 
   7  12   5       31.88       32.67      2.49 o 
 -10  13   5       31.57       27.76      3.65 o 
  -9  13   5        7.43        8.31      1.20 o 
  -8  13   5       56.61       50.02      1.57 o 
  -7  13   5       22.52       24.90      1.28 o 
  -6  13   5       69.13       66.31      3.31 o 
  -5  13   5        8.55        6.48      0.79 o 
  -4  13   5      117.30       94.59      2.02 o 
  -3  13   5      447.56      429.94      5.61 o 
  -2  13   5      161.36      169.17      1.25 o 
  -1  13   5      213.36      218.85      2.48 o 
   0  13   5      511.94      510.41     15.94 o 
   1  13   5      590.85      613.11     12.96 o 
   2  13   5       29.35       28.91      1.94 o 
   3  13   5      254.73      242.14      7.10 o 
   4  13   5      206.14      183.42      4.98 o 
   5  13   5      159.65      130.20      4.44 o 
   6  13   5        9.66        9.15      1.72 o 
   7  13   5       34.04       34.12      2.47 o 
 -10  14   5       11.04       17.10      2.72 o 
  -9  14   5        9.17        8.74      1.19 o 
  -8  14   5        9.82        6.78      1.09 o 
  -7  14   5       41.15       37.15      1.40 o 
  -6  14   5       10.20        8.97      1.69 o 
  -5  14   5       88.75       83.36      1.29 o 
  -4  14   5       56.34       50.47      1.09 o 
  -3  14   5      207.39      209.77      2.80 o 
  -2  14   5       32.36       33.53      3.97 o 
  -1  14   5      260.61      243.14      4.76 o 
   0  14   5     1321.17     1456.47     21.40 o 
   1  14   5      492.10      537.92      7.57 o 
   2  14   5       92.75       81.68      2.12 o 
   3  14   5       72.31       90.96      4.28 o 
   4  14   5      127.82      116.47      5.03 o 
   5  14   5       32.73       25.21      1.42 o 
   6  14   5        1.77       -1.55      1.55 o 
   7  14   5       50.04       54.05      4.93 o 
 -10  15   5       66.52       74.76      8.58 o 
  -9  15   5        4.57        3.99      1.44 o 
  -8  15   5        7.21        5.42      1.08 o 
  -7  15   5       68.24       72.85      1.71 o 
  -6  15   5       73.24       73.12      1.51 o 
  -5  15   5       82.22       69.56      1.88 o 
  -4  15   5      269.14      256.13      4.54 o 
  -3  15   5      119.50      130.16      4.02 o 
  -2  15   5      560.17      557.99      9.66 o 
  -1  15   5      479.95      453.21      6.29 o 
   0  15   5      292.09      369.35      5.99 o 
   1  15   5      122.16      129.89      4.53 o 
   2  15   5       53.20       52.03      1.69 o 
   3  15   5      226.92      214.46      3.31 o 
   4  15   5        1.60        3.08      0.82 o 
   5  15   5       23.60       18.18      1.06 o 
   6  15   5        8.41        8.31      1.64 o 
   7  15   5       13.70       12.88      1.98 o 
 -10  16   5      204.46      215.05      5.16 o 
  -9  16   5       51.07       54.80      3.36 o 
  -8  16   5        1.21        9.88      3.13 o 
  -7  16   5      158.70      149.66      4.52 o 
  -6  16   5      227.34      221.67      4.68 o 
  -5  16   5        5.29        3.88      0.69 o 
  -4  16   5       72.45       84.27      1.08 o 
  -3  16   5     1285.06     1256.27     17.36 o 
  -2  16   5     2231.28     2116.31     28.67 o 
  -1  16   5       60.30       54.23      1.28 o 
   0  16   5       60.97       61.95      4.10 o 
   1  16   5       31.84       36.50      1.39 o 
   2  16   5       57.54       63.46      2.58 o 
   3  16   5       22.73       32.08      3.39 o 
   4  16   5       32.71       24.75      1.09 o 
   5  16   5        5.55        4.08      0.90 o 
   6  16   5        2.85        1.47      1.56 o 
   7  16   5        5.72        8.32      1.95 o 
 -10  17   5       41.32       53.45      2.63 o 
  -9  17   5        3.23        7.99      1.44 o 
  -8  17   5      352.53      331.46      9.75 o 
  -7  17   5        8.65       13.42      1.29 o 
  -6  17   5       99.73      114.57      1.67 o 
  -5  17   5       93.07       87.02      2.04 o 
  -4  17   5       71.76       66.44      1.77 o 
  -3  17   5     1156.14     1153.51     15.90 o 
  -2  17   5       77.58       94.88      2.58 o 
  -1  17   5       37.16       24.77      1.10 o 
   0  17   5      180.59      175.40      2.64 o 
   1  17   5      116.34      102.59      3.34 o 
   2  17   5       67.39       60.56      3.48 o 
   3  17   5      251.22      228.61      3.10 o 
   4  17   5        0.10       -0.40      0.77 o 
   5  17   5       28.87       24.53      1.25 o 
   6  17   5       13.08        8.69      2.09 o 
   7  17   5        5.26        8.46      2.55 o 
 -10  18   5       21.55       26.81      1.92 o 
  -9  18   5        0.94        3.74      1.42 o 
  -8  18   5       15.44       38.34      2.48 o 
  -7  18   5       79.19       80.76      2.71 o 
  -6  18   5      334.84      307.58      6.63 o 
  -5  18   5       11.16       13.02      0.71 o 
  -4  18   5      120.36      130.16      3.71 o 
  -3  18   5      316.48      302.65      3.20 o 
  -2  18   5       64.85       65.55      1.07 o 
  -1  18   5        6.83        5.22      1.12 o 
   0  18   5      192.55      212.65      4.48 o 
   1  18   5      107.60      110.92      4.42 o 
   2  18   5      311.88      280.69      5.95 o 
   3  18   5      244.57      222.13      7.24 o 
   4  18   5       16.16       11.73      0.89 o 
   5  18   5       79.81       59.75      3.10 o 
   6  18   5        4.86        1.04      2.09 o 
   7  18   5       20.60       28.40      3.13 o 
 -10  19   5       10.67       13.34      2.05 o 
  -9  19   5       36.86       29.70      1.83 o 
  -8  19   5      247.01      242.33      5.55 o 
  -7  19   5       79.53       83.95      3.01 o 
  -6  19   5      123.39      121.38      1.68 o 
  -5  19   5       13.41       11.79      1.09 o 
  -4  19   5      337.64      321.37     10.44 o 
  -3  19   5       13.16       15.09      1.23 o 
  -2  19   5      293.13      280.33      3.53 o 
  -1  19   5      101.83       83.19      1.22 o 
   0  19   5      133.93      152.97      3.98 o 
   1  19   5       17.29       14.90      2.96 o 
   2  19   5        7.61       20.56      4.27 o 
   3  19   5       44.73       46.42      1.79 o 
   4  19   5       12.75       13.08      0.89 o 
   5  19   5        5.93        5.09      0.93 o 
   6  19   5       23.71       20.05      2.43 o 
  -9  20   5        2.40        3.25      2.07 o 
  -8  20   5       14.69       23.99      2.19 o 
  -7  20   5       21.95       23.83      1.36 o 
  -6  20   5       86.26       81.38      1.94 o 
  -5  20   5      175.52      153.25      4.66 o 
  -4  20   5      393.96      372.46      9.71 o 
  -3  20   5      114.04      106.90      1.76 o 
  -2  20   5      185.91      194.03      3.85 o 
  -1  20   5       58.04       51.90      2.66 o 
   0  20   5      167.27      168.85      3.90 o 
   1  20   5       97.79       94.79      5.02 o 
   2  20   5      391.84      356.78     10.50 o 
   3  20   5        8.83        5.71      0.72 o 
   4  20   5       85.71       81.07      2.49 o 
   5  20   5        5.48        4.93      0.93 o 
   6  20   5        5.90        7.19      2.09 o 
  -9  21   5        2.39        3.64      1.87 o 
  -8  21   5        4.24        3.24      1.33 o 
  -7  21   5        1.75        6.45      1.08 o 
  -6  21   5        2.60        8.11      1.01 o 
  -5  21   5      100.54      107.57      2.43 o 
  -4  21   5      229.67      234.62      4.66 o 
  -3  21   5       10.34       13.35      1.05 o 
  -2  21   5       19.47       26.63      2.96 o 
  -1  21   5      311.65      285.78      3.57 o 
   0  21   5      354.80      336.07      4.00 o 
   1  21   5      201.18      187.63      6.94 o 
   2  21   5      171.14      177.80      4.87 o 
   3  21   5       80.15       78.65      1.55 o 
   4  21   5      134.10      120.88      2.54 o 
   5  21   5        1.34        1.68      1.09 o 
   6  21   5       18.64       25.50      2.78 o 
  -9  22   5       39.64       38.69      1.99 o 
  -8  22   5        1.26        3.23      1.36 o 
  -7  22   5      287.96      277.25      6.24 o 
  -6  22   5      191.96      177.86      4.90 o 
  -5  22   5        0.15        2.32      1.07 o 
  -4  22   5      114.69      102.94      1.76 o 
  -3  22   5       45.75       44.41      1.47 o 
  -2  22   5      631.16      585.24      7.93 o 
  -1  22   5      464.18      403.95      6.90 o 
   0  22   5       46.56       63.94      8.95 o 
   1  22   5      130.34      123.29      6.24 o 
   2  22   5       67.10       66.53      3.92 o 
   3  22   5      141.20      138.00      3.93 o 
   4  22   5      111.13      104.10      3.85 o 
   5  22   5        5.90        4.81      0.96 o 
   6  22   5       56.02       49.72      3.01 o 
  -9  23   5       32.98       32.44      1.91 o 
  -8  23   5       24.53       24.24      1.62 o 
  -7  23   5       16.50       16.71      1.68 o 
  -6  23   5       34.54       33.99      1.56 o 
  -5  23   5       61.19       55.15      2.74 o 
  -4  23   5       55.24       43.41      1.49 o 
  -3  23   5       38.83       38.38      1.19 o 
  -2  23   5      211.91      210.88      7.70 o 
  -1  23   5      347.89      352.56      8.06 o 
   0  23   5     1513.88     1439.79     22.09 o 
   1  23   5      117.56      115.01      4.18 o 
   2  23   5      283.90      263.69      5.60 o 
   3  23   5       20.91       23.05      1.18 o 
   4  23   5       45.45       44.37      1.62 o 
   5  23   5        3.83        2.59      0.97 o 
   6  23   5        2.29        1.74      2.20 o 
  -9  24   5       26.71       25.76      1.85 o 
  -8  24   5       36.87       28.74      1.76 o 
  -7  24   5       74.50       67.47      2.16 o 
  -6  24   5       30.13       25.35      1.62 o 
  -5  24   5       71.80       62.90      1.76 o 
  -4  24   5      124.93      112.69      3.13 o 
  -3  24   5       36.04       28.62      1.44 o 
  -2  24   5      213.40      207.75      5.25 o 
  -1  24   5      798.48      738.22     13.29 o 
   0  24   5      894.25      886.52     20.86 o 
   1  24   5      400.75      386.49      5.28 o 
   2  24   5      102.72      110.21      2.28 o 
   3  24   5       42.33       40.56      1.16 o 
   4  24   5       52.00       54.99      2.04 o 
   5  24   5        6.60        2.96      1.01 o 
   6  24   5       14.25       15.88      2.55 o 
  -9  25   5        6.35        5.23      1.55 o 
  -8  25   5        0.77        0.72      1.33 o 
  -7  25   5        7.97        9.25      1.29 o 
  -6  25   5       20.69       21.66      1.81 o 
  -5  25   5       66.16       60.44      2.34 o 
  -4  25   5       74.75       81.99      2.45 o 
  -3  25   5       95.19       73.80      2.06 o 
  -2  25   5        5.01        6.47      0.95 o 
  -1  25   5      132.81      148.15     12.38 o 
   0  25   5      423.30      418.95      9.02 o 
   1  25   5      747.55      715.03     16.11 o 
   2  25   5      130.28      132.94      1.50 o 
   3  25   5       73.93       70.35      1.52 o 
   4  25   5       37.65       41.60      2.12 o 
   5  25   5       28.65       24.56      1.33 o 
   6  25   5       28.19       27.24      3.01 o 
  -9  26   5       20.08       21.01      1.74 o 
  -8  26   5        8.53        4.55      1.47 o 
  -7  26   5        0.64        0.01      1.51 o 
  -6  26   5      153.01      141.65      7.71 o 
  -5  26   5       70.23       73.13      2.27 o 
  -4  26   5        1.41        3.24      1.13 o 
  -3  26   5      134.25      131.03      3.45 o 
  -2  26   5      305.37      301.16      5.37 o 
  -1  26   5      454.89      427.36     14.19 o 
   0  26   5      157.41      174.95      9.94 o 
   1  26   5      564.23      547.50     11.76 o 
   2  26   5      114.24      114.76      1.36 o 
   3  26   5       15.26       14.57      0.85 o 
   4  26   5       54.23       57.37      2.38 o 
   5  26   5       10.88       10.57      1.11 o 
   6  26   5       11.98       16.11      2.67 o 
  -9  27   5       29.99       24.80      1.80 o 
  -8  27   5       11.17       10.06      1.49 o 
  -7  27   5        0.39        1.20      1.60 o 
  -6  27   5        8.97        6.73      1.60 o 
  -5  27   5       36.40       37.57      1.66 o 
  -4  27   5       66.39       57.41      2.75 o 
  -3  27   5      128.06      116.95      1.96 o 
  -2  27   5      125.74      138.99      4.17 o 
  -1  27   5      639.50      607.14     19.21 o 
   0  27   5      225.47      223.25     11.97 o 
   1  27   5      183.76      181.19      7.70 o 
   2  27   5       25.14       27.19      1.46 o 
   3  27   5       22.56       17.69      1.03 o 
   4  27   5       41.29       42.05      1.53 o 
   5  27   5       12.76       10.93      1.32 o 
  -8  28   5       33.52       37.40      2.00 o 
  -7  28   5       18.32       16.96      1.92 o 
  -6  28   5        3.58        4.64      1.64 o 
  -5  28   5      152.61      137.78      8.52 o 
  -4  28   5      122.00      105.01      2.29 o 
  -3  28   5       15.92       13.37      1.20 o 
  -2  28   5      293.88      253.75      6.46 o 
  -1  28   5      189.04      199.18     12.26 o 
   0  28   5      401.33      384.65      8.37 o 
   1  28   5      225.77      223.71      5.60 o 
   2  28   5        2.53        3.98      1.08 o 
   3  28   5       24.08       25.90      1.13 o 
   4  28   5       24.61       22.12      1.33 o 
   5  28   5       58.53       46.44      1.73 o 
  -8  29   5       15.07       17.05      1.64 o 
  -7  29   5        0.10       -0.82      1.51 o 
  -6  29   5        3.24        3.69      1.58 o 
  -5  29   5       56.95       53.54      2.25 o 
  -4  29   5        5.53        7.34      1.27 o 
  -3  29   5       41.06       42.58      1.68 o 
  -2  29   5       38.50       33.60      2.66 o 
  -1  29   5        8.55       15.15      2.45 o 
   0  29   5       48.23       61.21      5.15 o 
   1  29   5      223.09      206.51      2.12 o 
   2  29   5      131.98      138.37      3.36 o 
   3  29   5       65.28       65.67      1.75 o 
   4  29   5        2.06        4.07      1.10 o 
   5  29   5        5.50        9.27      1.39 o 
  -8  30   5        1.35        4.58      1.54 o 
  -7  30   5        4.84        0.48      1.68 o 
  -6  30   5        8.97        7.78      1.76 o 
  -5  30   5      142.60      125.44      2.78 o 
  -4  30   5       22.92       26.76      2.43 o 
  -3  30   5      169.85      171.76      7.00 o 
  -2  30   5       34.56       24.07      1.69 o 
  -1  30   5       36.39       34.21      2.97 o 
   0  30   5       27.63       24.38      1.33 o 
   1  30   5      104.08       98.02      2.65 o 
   2  30   5      189.13      190.79      1.85 o 
   3  30   5      116.00      119.33      1.65 o 
   4  30   5        3.66        3.32      1.13 o 
   5  30   5       68.18       72.53      2.13 o 
  -8  31   5       28.88       32.90      1.91 o 
  -7  31   5       10.33        9.19      1.84 o 
  -6  31   5        6.29        4.98      2.03 o 
  -5  31   5       93.12       98.97      2.62 o 
  -4  31   5       23.30       26.74      1.92 o 
  -3  31   5       78.84       91.64      2.14 o 
  -2  31   5        2.40        1.46      0.98 o 
  -1  31   5       16.55       23.41      1.34 o 
   0  31   5       48.98       48.84      1.97 o 
   1  31   5        1.01        7.34      1.27 o 
   2  31   5       20.82       32.13      2.18 o 
   3  31   5       29.95       34.84      1.46 o 
   4  31   5       14.12       13.84      1.25 o 
   5  31   5       23.46       24.96      2.47 o 
  -8  32   5       18.44       23.34      2.13 o 
  -7  32   5       22.39       21.98      2.09 o 
  -6  32   5       37.72       25.32      2.16 o 
  -5  32   5       21.40       28.17      2.21 o 
  -4  32   5       42.79       41.79      3.19 o 
  -3  32   5       34.08       34.30      2.01 o 
  -2  32   5       61.24       54.87      3.24 o 
  -1  32   5       49.83       50.46      2.19 o 
   0  32   5        6.28        5.68      1.19 o 
   1  32   5      166.68      146.30      1.50 o 
   2  32   5       32.67       35.12      1.68 o 
   3  32   5       24.58       25.12      1.23 o 
   4  32   5       79.34       90.01      1.84 o 
  -7  33   5       76.20       86.60      4.69 o 
  -6  33   5       19.82       19.62      3.13 o 
  -5  33   5       37.07       40.05      3.65 o 
  -4  33   5       27.77       25.37      1.92 o 
  -3  33   5       24.73       14.83      1.91 o 
  -2  33   5       50.27       46.39      4.52 o 
  -1  33   5       15.16       10.45      1.06 o 
   0  33   5       22.90       29.76      1.11 o 
   1  33   5       20.42       31.49      2.18 o 
   2  33   5       36.33       34.80      1.57 o 
   3  33   5       32.33       36.46      1.73 o 
   4  33   5       86.54       94.28      4.25 o 
  -7  34   5       15.44       16.23      2.13 o 
  -6  34   5        2.59        5.36      2.84 o 
  -5  34   5      128.49      114.01      7.36 o 
  -4  34   5        0.68        4.64      1.64 o 
  -3  34   5       19.18       15.40      1.72 o 
  -2  34   5       32.33       25.32      1.84 o 
  -1  34   5        2.46        2.18      1.12 o 
   0  34   5       64.05       64.00      1.41 o 
   1  34   5       18.06       22.58      1.37 o 
   2  34   5        9.46       11.77      0.98 o 
   3  34   5       30.38       51.19      1.58 o 
   4  34   5        5.59        9.37      1.41 o 
  -7  35   5        1.91        2.20      2.78 o 
  -6  35   5       19.90       15.68      2.05 o 
  -5  35   5       14.51       12.65      1.80 o 
  -4  35   5        8.96       15.49      1.88 o 
  -3  35   5        1.83        2.61      1.51 o 
  -2  35   5        4.08        0.08      1.43 o 
  -1  35   5        4.27        5.45      0.86 o 
   0  35   5       39.23       37.69      1.23 o 
   1  35   5        3.76        4.50      0.95 o 
   2  35   5       14.34       15.05      1.12 o 
   3  35   5      174.23      188.59      3.41 o 
   4  35   5       53.71       54.58      3.01 o 
  -7  36   5        0.96        3.59      2.67 o 
  -6  36   5       31.21       25.84      2.25 o 
  -5  36   5        5.33        6.00      1.80 o 
  -4  36   5      139.45      136.53      4.93 o 
  -3  36   5       19.66       20.29      1.84 o 
  -2  36   5        0.01        1.45      1.56 o 
  -1  36   5       25.87       24.30      1.36 o 
   0  36   5       39.32       41.06      1.33 o 
   1  36   5        2.92        2.30      0.95 o 
   2  36   5        3.12        6.46      1.09 o 
   3  36   5       23.89       46.32      3.45 o 
  -6  37   5        2.10        3.36      2.67 o 
  -5  37   5       21.50       19.58      2.09 o 
  -4  37   5      150.15      152.76      3.15 o 
  -3  37   5       56.76       53.71      2.42 o 
  -2  37   5       30.33       25.92      2.04 o 
  -1  37   5        6.51        7.45      1.25 o 
   0  37   5       79.05       88.08      2.04 o 
   1  37   5        0.77        2.82      1.00 o 
   2  37   5       83.01       88.78      2.94 o 
   3  37   5       47.99       58.35      1.67 o 
  -6  38   5        0.69        0.70      2.55 o 
  -5  38   5        3.75        2.44      1.80 o 
  -4  38   5       61.03       63.89      2.54 o 
  -3  38   5       28.70       29.33      2.29 o 
  -2  38   5       10.76       11.01      1.24 o 
  -1  38   5       44.72       48.30      2.30 o 
   0  38   5       83.53       88.78      2.98 o 
   1  38   5       35.31       35.74      1.43 o 
   2  38   5      214.72      201.42      6.21 o 
   3  38   5        2.73        7.42      1.20 o 
  -5  39   5       20.04       15.99      2.09 o 
  -4  39   5        3.24        8.22      1.80 o 
  -3  39   5       43.49       42.22      2.25 o 
  -2  39   5       10.39       10.03      1.29 o 
  -1  39   5       63.81       61.45      3.16 o 
   0  39   5       16.48       28.27      1.39 o 
   1  39   5       44.50       47.14      1.90 o 
   2  39   5      120.67      151.59      5.29 o 
  -5  40   5        3.23        3.48      2.67 o 
  -4  40   5       10.76       15.51      2.01 o 
  -3  40   5       21.00       25.72      1.67 o 
  -2  40   5       59.23       58.51      1.81 o 
  -1  40   5       65.09       75.78      3.15 o 
   0  40   5       21.94       30.63      3.12 o 
   1  40   5       39.46       51.29      3.18 o 
   2  40   5       24.17       38.79      2.06 o 
  -5  41   5        2.98        7.88      2.90 o 
  -4  41   5        0.50        5.32      1.61 o 
  -3  41   5       96.98      108.13      4.72 o 
  -2  41   5       18.00       18.99      1.43 o 
  -1  41   5       10.34       14.80      1.34 o 
   0  41   5       41.98       48.52      1.77 o 
   1  41   5       25.87       25.05      1.96 o 
  -4  42   5        8.90       14.19      1.84 o 
  -3  42   5       15.96       20.24      1.61 o 
  -2  42   5        0.83        3.08      1.49 o 
  -1  42   5        5.37        4.55      1.66 o 
   0  42   5       42.12       45.34      1.78 o 
   1  42   5       11.36       11.71      1.25 o 
  -3  43   5       24.45       30.09      2.16 o 
  -2  43   5        5.18        7.61      1.36 o 
  -1  43   5        2.67        6.53      1.35 o 
   0  43   5        9.07       11.07      1.39 o 
  -2  44   5       27.21       27.65      2.12 o 
  -1  44   5       51.47       51.18      2.17 o 
 -10   0   6        6.91        6.37      2.78 o 
  -8   0   6      196.20      182.31      4.52 o 
  -7   0   6      274.62      302.60     19.81 o 
  -6   0   6      181.05      196.80      3.09 o 
  -5   0   6        2.25        3.02      0.57 o 
  -4   0   6     6086.28     6215.57    103.80 o 
  -3   0   6       90.68       87.69      2.33 o 
  -2   0   6        0.27       -0.58      0.58 o 
  -1   0   6       38.76       57.02      1.74 o 
   1   0   6      231.92      200.32      2.67 o 
   2   0   6       10.44       11.46      1.10 o 
   3   0   6        2.22       -0.70      1.23 o 
   5   0   6       66.40       45.32      3.01 o 
   6   0   6        0.89        1.27      2.32 o 
   7   0   6        0.40        3.71      2.55 o 
 -10   1   6        0.61        1.90      1.80 o 
  -9   1   6      412.03      405.77      7.53 o 
  -8   1   6       64.17       80.77      4.81 o 
  -7   1   6     1862.51     1854.38     11.66 o 
  -6   1   6       14.92       16.94      0.92 o 
  -5   1   6        3.64        7.20      0.59 o 
  -4   1   6     1282.33     1447.34     11.96 o 
  -3   1   6        5.00       14.43      3.70 o 
  -2   1   6        2.34        3.29      0.41 o 
  -1   1   6      120.16      135.28      3.90 o 
   0   1   6      282.84      317.37      2.29 o 
   1   1   6       64.94       58.90      1.43 o 
   2   1   6       43.97       44.27      1.24 o 
   3   1   6        4.67       14.42      1.43 o 
   4   1   6      105.14       78.41      3.60 o 
   5   1   6       14.37       11.36      1.68 o 
   6   1   6        8.18        1.85      1.60 o 
   7   1   6       14.49       15.18      2.01 o 
 -10   2   6       22.79       20.81      2.13 o 
  -9   2   6       13.65       41.06      7.59 o 
  -8   2   6       73.50       88.32      4.40 o 
  -7   2   6       17.38       56.24      1.79 o 
  -6   2   6      236.64      220.77      2.60 o 
  -5   2   6        8.82       14.42      0.60 o 
  -4   2   6      612.98      557.52      5.05 o 
  -3   2   6      144.28      171.87      1.81 o 
  -2   2   6       44.83       53.55      0.84 o 
  -1   2   6      294.75      278.38      3.52 o 
   0   2   6       73.80      103.06      4.33 o 
   1   2   6       53.26       48.85      0.92 o 
   2   2   6      181.10      184.43      2.08 o 
   3   2   6      587.13      556.49      4.40 o 
   4   2   6        0.84       -1.33      1.68 o 
   5   2   6       87.35       76.53      2.42 o 
   6   2   6        0.56       -1.56      1.56 o 
   7   2   6       26.40       29.60      2.33 o 
 -10   3   6        4.10        4.19      1.80 o 
  -9   3   6      122.10      124.95      3.07 o 
  -8   3   6      316.68      321.34      3.95 o 
  -7   3   6      159.85      150.82      2.20 o 
  -6   3   6      267.36      236.33      2.12 o 
  -5   3   6       59.07       67.17      0.85 o 
  -4   3   6      618.28      623.98      5.86 o 
  -3   3   6      107.68      124.13      2.05 o 
  -2   3   6       54.08       51.88      0.64 o 
  -1   3   6      265.76      212.95     25.05 o 
   0   3   6      370.67      372.88      6.16 o 
   1   3   6       58.65       50.48      0.82 o 
   2   3   6      249.75      234.86      1.72 o 
   3   3   6      594.85      567.29     10.92 o 
   4   3   6       81.45       74.28      7.84 o 
   5   3   6       23.75       17.23      1.76 o 
   6   3   6        1.30        0.79      2.96 o 
   7   3   6        9.98       10.65      1.96 o 
 -10   4   6        0.28        1.31      1.76 o 
  -9   4   6       37.11       48.14      2.90 o 
  -8   4   6      336.06      326.81      6.93 o 
  -7   4   6       72.72       67.89      1.53 o 
  -6   4   6      423.65      441.65      4.84 o 
  -5   4   6       83.45       86.17      1.19 o 
  -4   4   6       45.60       47.27      1.43 o 
  -3   4   6      186.12      170.91      1.90 o 
  -2   4   6       71.34       67.61      0.97 o 
  -1   4   6      124.72      132.15      7.65 o 
   0   4   6      673.27      688.43      9.90 o 
   1   4   6       18.31       18.94      1.67 o 
   2   4   6       58.45       53.09      2.96 o 
   3   4   6      109.76      101.54      4.82 o 
   4   4   6      407.42      395.21     10.00 o 
   5   4   6       31.38       24.21      1.92 o 
   6   4   6       72.98       69.65      4.11 o 
   7   4   6        0.08        2.72      2.43 o 
 -10   5   6        9.93        8.55      1.97 o 
  -9   5   6       47.87       51.22      2.29 o 
  -8   5   6       50.09       68.14      3.48 o 
  -7   5   6      124.63      126.25      1.98 o 
  -6   5   6      695.31      658.22      5.70 o 
  -5   5   6      126.33      122.83      0.88 o 
  -4   5   6       13.57        6.97      0.84 o 
  -3   5   6      341.91      333.94      6.76 o 
  -2   5   6      523.12      498.86      4.32 o 
  -1   5   6      308.89      314.79      2.43 o 
   0   5   6      364.73      383.17      7.79 o 
   1   5   6      201.28      198.99      3.76 o 
   2   5   6      282.74      267.60      1.77 o 
   3   5   6      105.57      114.79      5.20 o 
   4   5   6      770.69      734.30      3.87 o 
   5   5   6       23.58       23.75      1.92 o 
   6   5   6       45.18       54.29      2.96 o 
   7   5   6        8.38        8.17      2.90 o 
 -10   6   6        0.56        1.15      1.91 o 
  -9   6   6        3.37        4.43      1.68 o 
  -8   6   6       38.27       38.20      2.36 o 
  -7   6   6      506.60      503.41     10.24 o 
  -6   6   6       42.33       48.28      1.44 o 
  -5   6   6      185.40      182.70      1.84 o 
  -4   6   6       39.60       44.44      2.57 o 
  -3   6   6      274.44      280.04      2.01 o 
  -2   6   6      465.14      416.81      7.83 o 
  -1   6   6      438.34      422.31      5.72 o 
   0   6   6      497.94      489.37      3.52 o 
   1   6   6      172.39      188.52      2.20 o 
   2   6   6      340.66      331.61      3.04 o 
   3   6   6      240.23      253.18      4.30 o 
   4   6   6      361.35      358.33      8.20 o 
   5   6   6       28.51       27.53      2.21 o 
   6   6   6       22.75       25.22      2.13 o 
   7   6   6       10.45        8.95      1.91 o 
 -10   7   6        1.65        1.18      1.84 o 
  -9   7   6       10.35       10.38      1.80 o 
  -8   7   6       21.46       25.95      1.73 o 
  -7   7   6      103.10      107.69      3.61 o 
  -6   7   6      190.76      182.68      2.31 o 
  -5   7   6      164.22      174.69      1.84 o 
  -4   7   6      530.81      536.70      5.94 o 
  -3   7   6       63.96       70.61      0.78 o 
  -2   7   6      382.59      362.35      2.92 o 
  -1   7   6       18.65       19.12      0.98 o 
   0   7   6      429.99      424.08      4.94 o 
   1   7   6      149.46      164.48      3.41 o 
   2   7   6      151.79      160.62      2.41 o 
   3   7   6      180.46      183.63      2.83 o 
   4   7   6       53.45       64.49      6.16 o 
   5   7   6       84.07       73.56      2.37 o 
   6   7   6       29.32       26.21      2.24 o 
   7   7   6        0.28        0.59      1.83 o 
 -10   8   6        0.79        1.00      1.76 o 
  -9   8   6       15.10       16.06      2.55 o 
  -8   8   6      153.83      137.62      1.90 o 
  -7   8   6      201.27      188.45      4.68 o 
  -6   8   6       75.23       75.90      1.21 o 
  -5   8   6       15.34       21.54      1.75 o 
  -4   8   6      270.22      273.80      3.69 o 
  -3   8   6       11.50       12.64      0.52 o 
  -2   8   6      318.88      325.12      3.06 o 
  -1   8   6       56.08       55.74      1.50 o 
   0   8   6      538.91      546.58     11.99 o 
   1   8   6      140.30      143.21      2.96 o 
   2   8   6      102.78      103.38      3.77 o 
   3   8   6       21.07       27.32      3.57 o 
   4   8   6      122.40      116.09      2.00 o 
   5   8   6       16.24       16.03      1.67 o 
   6   8   6        6.55        5.53      1.85 o 
   7   8   6        5.55        6.02      1.91 o 
 -10   9   6       17.60       23.02      2.84 o 
  -9   9   6        3.99        3.36      1.40 o 
  -8   9   6        2.87        7.04      1.07 o 
  -7   9   6      463.58      459.35      8.08 o 
  -6   9   6       34.05       31.79      1.00 o 
  -5   9   6       72.44       83.20      2.08 o 
  -4   9   6      168.65      156.35      1.63 o 
  -3   9   6       86.94       89.00      1.09 o 
  -2   9   6       65.14       60.72      0.69 o 
  -1   9   6       53.53       54.16      0.99 o 
   0   9   6     1061.33     1084.86      8.96 o 
   1   9   6      277.30      274.74      8.62 o 
   2   9   6      390.14      386.44      3.79 o 
   3   9   6        1.75        2.96      1.20 o 
   4   9   6      110.63      114.07      2.49 o 
   5   9   6       25.62       16.73      1.40 o 
   6   9   6       67.74       70.21      2.96 o 
 -10  10   6        1.80       -0.58      1.80 o 
  -9  10   6        5.38        8.32      1.17 o 
  -8  10   6      226.73      227.80      5.57 o 
  -7  10   6      163.70      181.90      2.47 o 
  -6  10   6       11.87        8.48      0.99 o 
  -5  10   6      135.07      142.41      3.14 o 
  -4  10   6        6.26        9.82      0.56 o 
  -3  10   6      422.26      453.58      4.71 o 
  -2  10   6       39.12       57.68      1.04 o 
  -1  10   6       31.61       33.97      1.01 o 
   0  10   6      924.75      953.50     18.32 o 
   1  10   6      661.18      658.57      9.53 o 
   2  10   6      107.10      105.56      3.04 o 
   3  10   6      388.25      374.84      8.25 o 
   4  10   6      176.71      171.06      2.25 o 
   5  10   6       10.98       11.04      1.36 o 
   6  10   6       43.00       58.22      3.53 o 
 -10  11   6        2.44       -0.51      2.26 o 
  -9  11   6       59.80       58.18      1.69 o 
  -8  11   6       78.10       78.83      2.81 o 
  -7  11   6      118.24      112.33      1.75 o 
  -6  11   6       31.02       31.17      1.69 o 
  -5  11   6       66.27       79.27      1.00 o 
  -4  11   6        2.02        4.21      0.55 o 
  -3  11   6      493.15      548.56      5.79 o 
  -2  11   6      446.51      483.06      3.13 o 
  -1  11   6       49.61       55.72      2.34 o 
   0  11   6      149.54      153.50      7.67 o 
   1  11   6      657.28      622.13     10.05 o 
   2  11   6        4.11        6.18      0.93 o 
   3  11   6      846.17      761.25     37.18 o 
   4  11   6       19.41       23.78      3.15 o 
   5  11   6       85.06       73.99      2.39 o 
   6  11   6       86.87       97.86      5.10 o 
 -10  12   6        2.70        1.51      5.22 o 
  -9  12   6        0.85        2.75      1.11 o 
  -8  12   6       88.19       90.32      2.03 o 
  -7  12   6       56.65       57.10      1.51 o 
  -6  12   6      449.78      420.30      9.87 o 
  -5  12   6      205.32      187.62      2.51 o 
  -4  12   6       10.08        7.40      0.95 o 
  -3  12   6      442.77      500.87      5.40 o 
  -2  12   6      146.49      151.83      1.45 o 
  -1  12   6      730.96      726.04     12.11 o 
   0  12   6       87.83       90.45      5.89 o 
   1  12   6      212.30      216.47      5.49 o 
   2  12   6        3.67        7.24      0.67 o 
   3  12   6      170.94      172.19     12.22 o 
   4  12   6       33.16       29.02      1.55 o 
   5  12   6       30.03       27.61      2.14 o 
   6  12   6      121.47      113.50      2.97 o 
  -9  13   6       52.47       45.49      1.72 o 
  -8  13   6       90.67       94.40      2.26 o 
  -7  13   6       76.95       75.72      1.57 o 
  -6  13   6       78.99       91.02      3.55 o 
  -5  13   6       36.38       40.11      1.46 o 
  -4  13   6      107.18      115.18      3.79 o 
  -3  13   6      107.50      109.33      2.17 o 
  -2  13   6       40.81       36.99      0.73 o 
  -1  13   6      524.84      545.81      8.11 o 
   0  13   6       87.11       97.93      1.11 o 
   1  13   6       93.35      103.98      2.70 o 
   2  13   6       47.49       37.35      1.06 o 
   3  13   6       50.08       57.21      4.90 o 
   4  13   6       23.21       22.05      0.90 o 
   5  13   6       10.08       12.84      1.54 o 
   6  13   6        5.12        6.62      1.81 o 
 -10  14   6       14.34        6.49      2.78 o 
  -9  14   6       38.44       38.53      2.86 o 
  -8  14   6        4.29        5.02      1.11 o 
  -7  14   6       21.51       24.35      1.61 o 
  -6  14   6      236.79      241.86      4.25 o 
  -5  14   6       95.09       95.48      1.23 o 
  -4  14   6     1016.12      981.19     15.37 o 
  -3  14   6      199.35      218.03      1.79 o 
  -2  14   6      177.75      176.10      1.77 o 
  -1  14   6       44.59       51.47      3.13 o 
   0  14   6       28.59       38.64      0.86 o 
   1  14   6       17.69       20.98      1.44 o 
   2  14   6      114.35      100.33      5.36 o 
   3  14   6      243.81      211.54     10.54 o 
   4  14   6       15.72       14.32      0.96 o 
   5  14   6        9.90       10.24      1.55 o 
   6  14   6        0.67        1.20      2.14 o 
 -10  15   6        2.80        8.81      2.78 o 
  -9  15   6        8.12        9.70      1.24 o 
  -8  15   6        5.06        5.81      1.20 o 
  -7  15   6      271.03      253.93      4.75 o 
  -6  15   6       53.59       49.72      2.56 o 
  -5  15   6      219.25      196.23      5.67 o 
  -4  15   6      728.57      665.20     11.50 o 
  -3  15   6       56.54       61.46      2.07 o 
  -2  15   6      213.69      218.76      2.27 o 
  -1  15   6      132.15      131.46      1.74 o 
   0  15   6       55.25       57.07      0.89 o 
   1  15   6       90.92       88.52      1.46 o 
   2  15   6       58.48       65.41      2.42 o 
   3  15   6      121.39      100.49      3.91 o 
   4  15   6        5.20        3.38      0.88 o 
   5  15   6        8.18        3.94      2.20 o 
   6  15   6       18.28       13.68      2.55 o 
 -10  16   6      151.37      146.53      3.44 o 
  -9  16   6       46.29       47.67      2.74 o 
  -8  16   6       16.21       17.15      2.06 o 
  -7  16   6       34.69       41.37      2.22 o 
  -6  16   6      122.31      116.01      2.14 o 
  -5  16   6       11.49       14.65      0.99 o 
  -4  16   6      174.02      181.63      1.46 o 
  -3  16   6      699.90      689.47      9.78 o 
  -2  16   6      105.00      109.13      1.82 o 
  -1  16   6       39.81       42.64      1.62 o 
   0  16   6       35.92       39.01      2.67 o 
   1  16   6       41.62       48.84      2.09 o 
   2  16   6      106.55      104.14      1.71 o 
   3  16   6       66.27       59.86      3.56 o 
   4  16   6       41.88       41.53      1.27 o 
   5  16   6       12.67       10.21      1.58 o 
   6  16   6       11.49       12.17      2.32 o 
 -10  17   6       18.65       25.24      5.85 o 
  -9  17   6        0.71        2.49      1.63 o 
  -8  17   6       44.61       51.24      2.34 o 
  -7  17   6       17.20       22.90      1.36 o 
  -6  17   6       79.60       66.13      1.45 o 
  -5  17   6       19.24       17.74      1.28 o 
  -4  17   6      123.75      110.90      1.88 o 
  -3  17   6      647.80      617.78      8.97 o 
  -2  17   6      165.86      174.44      3.62 o 
  -1  17   6       16.48       14.62      1.02 o 
   0  17   6       19.05       21.56      1.72 o 
   1  17   6       39.23       36.77      3.13 o 
   2  17   6      191.64      178.37      5.85 o 
   3  17   6      221.19      191.42      5.48 o 
   4  17   6      132.70      112.41      4.89 o 
   5  17   6        0.62       -1.50      1.50 o 
   6  17   6       12.51        6.95      2.43 o 
 -10  18   6        0.84        2.97      2.01 o 
  -9  18   6        1.79        3.28      1.54 o 
  -8  18   6        9.20       10.97      1.20 o 
  -7  18   6      114.99      106.12      2.69 o 
  -6  18   6      175.98      159.47      2.96 o 
  -5  18   6       10.11        7.50      1.42 o 
  -4  18   6       94.85       84.58      2.52 o 
  -3  18   6       18.74       27.96      1.52 o 
  -2  18   6       13.94       15.83      1.54 o 
  -1  18   6       23.10       23.25      1.27 o 
   0  18   6        5.94        6.34      1.00 o 
   1  18   6      147.68      146.18      3.79 o 
   2  18   6       84.21       76.98      5.42 o 
   3  18   6       79.88       65.03      3.93 o 
   4  18   6       23.37       21.74      1.24 o 
   5  18   6        1.41       -1.13      1.53 o 
   6  18   6       13.76       16.11      2.55 o 
 -10  19   6       12.91       19.55      2.78 o 
  -9  19   6       24.10       20.73      1.62 o 
  -8  19   6      143.36      134.54      4.73 o 
  -7  19   6       20.27       25.26      1.67 o 
  -6  19   6       29.41       30.25      1.32 o 
  -5  19   6       41.14       37.81      2.43 o 
  -4  19   6       65.65       73.63      3.46 o 
  -3  19   6       23.85       28.35      1.73 o 
  -2  19   6      287.41      306.22      7.08 o 
  -1  19   6      313.04      295.07      6.25 o 
   0  19   6      113.09      120.25      4.47 o 
   1  19   6       42.44       44.10      5.61 o 
   2  19   6      229.03      187.97      6.61 o 
   3  19   6        0.84        2.45      0.83 o 
   4  19   6       72.91       66.14      1.45 o 
   5  19   6        3.63        0.80      1.53 o 
   6  19   6        2.04        4.75      2.32 o 
  -9  20   6        1.26       -1.32      1.35 o 
  -8  20   6       47.48       48.98      1.68 o 
  -7  20   6        8.47       12.18      1.15 o 
  -6  20   6        6.56        6.37      0.96 o 
  -5  20   6       50.05       48.83      2.83 o 
  -4  20   6      103.18       97.92      1.93 o 
  -3  20   6       12.13       16.54      1.24 o 
  -2  20   6      263.30      287.33      5.99 o 
  -1  20   6      195.48      181.55      4.96 o 
   0  20   6      226.07      230.23      7.51 o 
   1  20   6      166.79      151.74      5.93 o 
   2  20   6      122.76      109.68      3.69 o 
   3  20   6       19.92       18.85      1.14 o 
   4  20   6       77.59       82.80      2.39 o 
   5  20   6        5.02        0.79      1.56 o 
   6  20   6       65.26       75.45      3.48 o 
  -9  21   6        0.08       -0.55      1.44 o 
  -8  21   6       69.87       79.20      2.02 o 
  -7  21   6        8.90        7.69      1.10 o 
  -6  21   6       79.51       66.83      1.52 o 
  -5  21   6      130.41      114.45      3.03 o 
  -4  21   6       90.50       99.31      3.90 o 
  -3  21   6      266.02      250.71      5.15 o 
  -2  21   6      452.43      432.68      9.62 o 
  -1  21   6       51.70       60.23      2.63 o 
   0  21   6      153.25      166.37      8.98 o 
   1  21   6      218.81      197.06     13.38 o 
   2  21   6      150.75      136.45      2.81 o 
   3  21   6       14.96       21.24      1.05 o 
   4  21   6      230.64      216.98      8.66 o 
   5  21   6       16.96       12.82      1.64 o 
   6  21   6      101.96      123.67      3.94 o 
  -9  22   6        2.01       -1.40      1.40 o 
  -8  22   6        3.45        3.80      1.31 o 
  -7  22   6       22.27       23.01      1.34 o 
  -6  22   6       41.44       42.23      1.42 o 
  -5  22   6       52.35       43.91      1.62 o 
  -4  22   6       52.13       61.74      1.75 o 
  -3  22   6       54.23       57.62      1.22 o 
  -2  22   6      704.52      679.63     13.02 o 
  -1  22   6      160.96      164.29      3.43 o 
   0  22   6      461.21      458.28     18.59 o 
   1  22   6      192.43      177.09     10.89 o 
   2  22   6      172.03      150.81      3.86 o 
   3  22   6       13.18       18.84      1.09 o 
   4  22   6       73.01       81.96      1.66 o 
   5  22   6       20.21       23.73      1.96 o 
  -9  23   6        4.38        5.56      1.49 o 
  -8  23   6        4.37        3.57      1.32 o 
  -7  23   6       55.61       50.08      2.37 o 
  -6  23   6       37.13       44.33      1.45 o 
  -5  23   6       44.92       39.04      1.99 o 
  -4  23   6      114.37      105.59      3.06 o 
  -3  23   6       69.80       69.35      4.63 o 
  -2  23   6       85.80       78.64      4.71 o 
  -1  23   6      451.89      454.53      2.65 o 
   0  23   6     1325.59     1229.93     19.66 o 
   1  23   6      414.69      409.04      9.53 o 
   2  23   6      107.99       96.86      2.83 o 
   3  23   6      145.48      157.51      3.91 o 
   4  23   6       35.52       44.98      2.26 o 
   5  23   6       86.23       84.38      6.20 o 
  -9  24   6        9.52        7.47      1.55 o 
  -8  24   6        0.67       -0.74      1.30 o 
  -7  24   6        1.51        1.65      1.08 o 
  -6  24   6       19.20       19.01      1.22 o 
  -5  24   6       77.27       69.52      1.52 o 
  -4  24   6        1.19        4.52      1.50 o 
  -3  24   6      174.05      159.63      5.89 o 
  -2  24   6        2.88        5.49      1.52 o 
  -1  24   6      180.24      186.49      7.14 o 
   0  24   6     1341.43     1341.91     39.67 o 
   1  24   6      643.21      622.49      4.15 o 
   2  24   6       22.29       24.83      0.90 o 
   3  24   6      122.43      123.11      2.11 o 
   4  24   6       93.26      106.09      2.34 o 
   5  24   6       31.26       46.08      2.31 o 
  -9  25   6        6.45        5.53      1.51 o 
  -8  25   6        2.90        0.14      1.33 o 
  -7  25   6        8.20       10.14      1.38 o 
  -6  25   6       40.19       36.93      1.45 o 
  -5  25   6        3.06        6.79      1.25 o 
  -4  25   6       60.56       52.87      3.91 o 
  -3  25   6       19.55       17.82      1.29 o 
  -2  25   6        2.32        3.72      0.88 o 
  -1  25   6      256.94      267.38     10.52 o 
   0  25   6      555.33      560.82     11.16 o 
   1  25   6      248.44      265.35     10.93 o 
   2  25   6        9.50       12.77      1.17 o 
   3  25   6      184.18      178.44      4.94 o 
   4  25   6       41.93       50.23      1.41 o 
   5  25   6      112.33      123.64      2.81 o 
  -9  26   6        2.44        0.08      1.53 o 
  -8  26   6        0.67       -1.29      1.29 o 
  -7  26   6      101.61       90.20      2.07 o 
  -6  26   6      209.71      196.53      3.95 o 
  -5  26   6       45.36       49.80      2.20 o 
  -4  26   6       82.32       74.66      3.71 o 
  -3  26   6       17.49       14.82      1.31 o 
  -2  26   6       50.46       47.63      2.01 o 
  -1  26   6      721.24      693.78     11.48 o 
   0  26   6       86.04      106.32      5.57 o 
   1  26   6       13.31       16.59      1.38 o 
   2  26   6       15.04       19.10      0.86 o 
   3  26   6       56.54       71.85      2.10 o 
   4  26   6       48.87       52.15      2.01 o 
   5  26   6       19.54       31.60      2.31 o 
  -8  27   6        5.14        3.48      1.40 o 
  -7  27   6       26.40       29.94      1.68 o 
  -6  27   6       46.12       49.90      1.82 o 
  -5  27   6       92.62      101.74      2.87 o 
  -4  27   6       83.01       75.25      2.74 o 
  -3  27   6       14.73       15.50      1.36 o 
  -2  27   6       62.68       65.73      2.77 o 
  -1  27   6      366.24      366.92     16.62 o 
   0  27   6      155.66      145.92      4.67 o 
   1  27   6       71.09       73.80      1.67 o 
   2  27   6       35.41       41.39      1.23 o 
   3  27   6      144.24      138.27      3.69 o 
   4  27   6       12.48       17.36      1.14 o 
   5  27   6       12.61       15.42      3.53 o 
  -8  28   6        9.69       12.79      1.58 o 
  -7  28   6       50.48       43.17      3.13 o 
  -6  28   6        0.30        3.40      1.21 o 
  -5  28   6       19.76       19.97      1.52 o 
  -4  28   6       28.55       26.35      1.87 o 
  -3  28   6       66.65       63.01      2.89 o 
  -2  28   6       41.48       43.73      2.82 o 
  -1  28   6       50.71       70.16      4.60 o 
   0  28   6       44.86       58.31      2.76 o 
   1  28   6       93.74       87.40      1.79 o 
   2  28   6      129.70      112.27      1.46 o 
   3  28   6       43.71       47.48      1.27 o 
   4  28   6       51.09       51.33      1.43 o 
  -8  29   6       75.83       76.37      3.72 o 
  -7  29   6        1.99        1.72      1.58 o 
  -6  29   6       13.15       11.80      2.96 o 
  -5  29   6       10.94       14.05      1.42 o 
  -4  29   6       25.53       25.37      1.54 o 
  -3  29   6       94.24       92.93      4.76 o 
  -2  29   6       49.71       50.11      1.79 o 
  -1  29   6      148.28      146.11      2.56 o 
   0  29   6      115.98      125.98      2.68 o 
   1  29   6      126.74      133.57      1.99 o 
   2  29   6      136.33      131.05      2.82 o 
   3  29   6       17.86       20.25      1.26 o 
   4  29   6       89.39       88.32      1.86 o 
  -8  30   6       25.05       27.56      1.87 o 
  -7  30   6        3.71        4.18      1.55 o 
  -6  30   6       16.32       17.67      3.36 o 
  -5  30   6       19.77       21.56      2.38 o 
  -4  30   6       67.90       63.51      1.98 o 
  -3  30   6      139.66      143.80      4.27 o 
  -2  30   6        6.08        6.23      1.21 o 
  -1  30   6      106.25      110.69      3.88 o 
   0  30   6      130.66      125.89      2.53 o 
   1  30   6       37.27       48.20      1.60 o 
   2  30   6       28.00       39.24      1.98 o 
   3  30   6       15.02       21.91      1.27 o 
   4  30   6       34.88       32.24      1.72 o 
  -8  31   6       46.21       43.24      2.78 o 
  -7  31   6        5.56        5.64      1.46 o 
  -6  31   6       47.63       45.22      2.37 o 
  -5  31   6        0.33        5.54      1.68 o 
  -4  31   6      140.65      126.62      4.64 o 
  -3  31   6       42.79       53.16      1.82 o 
  -2  31   6       17.68       17.10      1.38 o 
  -1  31   6       16.28       17.59      1.63 o 
   0  31   6      207.20      213.52      6.40 o 
   1  31   6       71.83       72.27      1.80 o 
   2  31   6      105.36      104.57      1.45 o 
   3  31   6       27.04       29.57      1.44 o 
   4  31   6        4.71        5.56      1.26 o 
  -7  32   6        5.04        9.05      1.47 o 
  -6  32   6       71.41       76.52      4.29 o 
  -5  32   6        5.22        7.36      1.76 o 
  -4  32   6       73.11       74.88      2.50 o 
  -3  32   6       27.61       28.14      2.16 o 
  -2  32   6       10.87       10.71      1.36 o 
  -1  32   6        3.88        2.93      1.01 o 
   0  32   6        2.44        9.77      1.58 o 
   1  32   6       34.77       43.98      2.86 o 
   2  32   6        0.46       10.72      1.95 o 
   3  32   6       46.68       57.46      1.75 o 
   4  32   6       28.78       25.59      1.86 o 
  -7  33   6      104.88      112.43      3.11 o 
  -6  33   6       41.17       49.04      2.45 o 
  -5  33   6       13.79       18.67      2.01 o 
  -4  33   6      111.31      104.60      3.01 o 
  -3  33   6       32.19       40.04      2.13 o 
  -2  33   6        4.64        4.83      1.29 o 
  -1  33   6       20.36       16.64      1.20 o 
   0  33   6       17.51       18.17      1.23 o 
   1  33   6       25.94       25.55      1.22 o 
   2  33   6      100.92      114.87      1.78 o 
   3  33   6       11.09       15.66      1.61 o 
  -7  34   6       41.63       60.68      2.54 o 
  -6  34   6       22.82       26.93      2.61 o 
  -5  34   6      104.77       89.96      2.78 o 
  -4  34   6       30.64       39.16      2.33 o 
  -3  34   6      105.98       98.41      6.78 o 
  -2  34   6        5.04        3.80      1.60 o 
  -1  34   6       67.42       63.55      2.03 o 
   0  34   6       11.01        8.92      0.82 o 
   1  34   6       24.93       24.21      1.40 o 
   2  34   6       63.58       93.80      3.08 o 
   3  34   6       54.67       60.73      1.68 o 
  -7  35   6       28.84       34.65      3.71 o 
  -6  35   6       11.70       14.57      2.20 o 
  -5  35   6       52.19       61.88      2.96 o 
  -4  35   6        0.08        4.52      1.72 o 
  -3  35   6       28.07       27.68      2.61 o 
  -2  35   6       10.29        9.14      1.72 o 
  -1  35   6        9.46       14.30      3.25 o 
   0  35   6       50.06       52.80      1.77 o 
   1  35   6       13.60       16.54      1.17 o 
   2  35   6       49.54       55.40      1.57 o 
   3  35   6       29.96       35.07      1.71 o 
  -6  36   6        3.63        0.81      2.67 o 
  -5  36   6       21.30       30.91      2.37 o 
  -4  36   6       20.65       23.41      2.05 o 
  -3  36   6       13.33       13.59      3.53 o 
  -2  36   6       40.22       34.98      2.29 o 
  -1  36   6       27.70       22.22      1.35 o 
   0  36   6      133.93      146.23      3.90 o 
   1  36   6      134.68      123.47      2.17 o 
   2  36   6       38.25       37.69      1.48 o 
  -6  37   6       10.78        8.58      2.78 o 
  -5  37   6       47.11       43.20      3.71 o 
  -4  37   6       54.99       52.28      4.29 o 
  -3  37   6       42.37       35.95      5.10 o 
  -2  37   6        5.83        7.54      1.76 o 
  -1  37   6       31.60       32.67      1.53 o 
   0  37   6      142.54      149.79      6.44 o 
   1  37   6       41.86       49.48      2.83 o 
   2  37   6       18.16       21.77      1.47 o 
  -5  38   6       14.67       18.54      3.01 o 
  -4  38   6        0.44        4.11      2.03 o 
  -3  38   6       30.69       28.35      2.33 o 
  -2  38   6       11.43        9.24      2.14 o 
  -1  38   6       90.32       87.53      2.23 o 
   0  38   6       56.52       69.78      1.78 o 
   1  38   6        5.99        8.28      1.15 o 
   2  38   6      101.15       94.22      1.95 o 
  -5  39   6        3.92        9.04      2.78 o 
  -4  39   6        9.79       10.55      2.01 o 
  -3  39   6        9.52       16.02      4.00 o 
  -2  39   6        5.68        8.73      1.26 o 
  -1  39   6       28.62       31.54      1.59 o 
   0  39   6        2.31        6.05      1.50 o 
   1  39   6       14.24       14.54      1.20 o 
  -4  40   6        7.46        7.65      2.78 o 
  -3  40   6        7.43        9.05      1.88 o 
  -2  40   6        3.99        0.75      1.19 o 
  -1  40   6        0.71        1.17      1.17 o 
   0  40   6       14.74       21.46      1.45 o 
   1  40   6        8.50       10.40      1.19 o 
  -4  41   6        0.09       -1.27      2.67 o 
  -3  41   6        6.58        5.91      2.55 o 
  -2  41   6        0.80       -0.07      1.71 o 
  -1  41   6       11.95       12.45      1.33 o 
   0  41   6       47.76       63.48      1.82 o 
  -3  42   6        3.90        0.15      1.50 o 
  -2  42   6        8.03        7.28      1.54 o 
  -1  42   6       13.39       13.37      1.56 o 
 -10   0   7      185.88      189.15      4.98 o 
  -9   0   7        4.12       11.36      2.67 o 
  -8   0   7      309.33      274.45      5.22 o 
  -7   0   7        0.43        5.93      1.51 o 
  -6   0   7      596.27      599.15      5.85 o 
  -5   0   7      120.23      124.43      4.74 o 
  -4   0   7      961.75     1015.10     18.37 o 
  -3   0   7      540.84      553.05     19.30 o 
  -2   0   7      210.46      185.62      7.19 o 
  -1   0   7       70.37       72.79      1.97 o 
   0   0   7       15.06       14.26      1.51 o 
   1   0   7       23.82       34.27      5.68 o 
   2   0   7       30.93       64.91      7.42 o 
   3   0   7     2286.56     2170.02      9.27 o 
   4   0   7        1.37       13.23      1.60 o 
   5   0   7       12.45        3.71      2.32 o 
   6   0   7        0.06       -0.93      2.32 o 
 -10   1   7        2.13       12.25      2.05 o 
  -9   1   7       20.12       19.54      1.96 o 
  -8   1   7      124.29      140.24      5.85 o 
  -7   1   7       93.34       98.41      3.58 o 
  -6   1   7      403.94      406.60      2.11 o 
  -5   1   7      537.98      493.42      4.62 o 
  -4   1   7      373.71      381.52      5.14 o 
  -3   1   7     1193.04     1137.60     11.46 o 
  -2   1   7       84.43       79.91      1.12 o 
  -1   1   7        5.54        5.00      0.87 o 
   0   1   7       74.63       79.95      1.68 o 
   1   1   7      164.93      181.09      3.18 o 
   2   1   7      473.72      479.20      2.77 o 
   3   1   7      314.88      387.69      6.34 o 
   4   1   7      160.19      164.54      3.91 o 
   5   1   7        0.04       -1.43      1.43 o 
   6   1   7       20.16       16.46      1.92 o 
 -10   2   7       62.68       65.29      2.91 o 
  -9   2   7       74.15       76.70      3.94 o 
  -8   2   7      469.42      461.02      7.68 o 
  -7   2   7       49.38       53.51      2.53 o 
  -6   2   7      354.78      396.41      8.14 o 
  -5   2   7      121.59      146.29      2.33 o 
  -4   2   7      360.28      337.21      3.59 o 
  -3   2   7      626.87      606.91      2.47 o 
  -2   2   7       96.84       98.96      3.01 o 
  -1   2   7       45.66       40.23      1.30 o 
   0   2   7      251.43      239.00      2.21 o 
   1   2   7      402.20      423.12      3.12 o 
   2   2   7     1069.60     1002.03      8.30 o 
   3   2   7      170.00      193.57      2.48 o 
   4   2   7       30.58       49.11      3.64 o 
   5   2   7        8.90        3.48      1.56 o 
   6   2   7       14.10       13.26      1.84 o 
 -10   3   7       31.61       35.17      2.62 o 
  -9   3   7        8.50       15.32      3.48 o 
  -8   3   7       76.96      102.27      4.69 o 
  -7   3   7       43.37       56.07      3.25 o 
  -6   3   7     1397.19     1358.14      5.97 o 
  -5   3   7      235.22      233.73      1.69 o 
  -4   3   7      108.07      107.37      0.97 o 
  -3   3   7      508.70      505.74      4.32 o 
  -2   3   7      265.27      259.32      2.24 o 
  -1   3   7       12.08       20.31      0.91 o 
   0   3   7      247.32      246.23      5.85 o 
   1   3   7      410.05      427.72      3.02 o 
   2   3   7       72.24       99.79      4.70 o 
   3   3   7      315.59      316.31      4.10 o 
   4   3   7      126.16      132.12      2.27 o 
   5   3   7       28.28       25.05      2.01 o 
   6   3   7        0.48        2.59      1.76 o 
 -10   4   7        4.14        8.42      1.92 o 
  -9   4   7        5.99        9.02      3.07 o 
  -8   4   7       22.32       26.08      2.01 o 
  -7   4   7      160.14      160.76      3.85 o 
  -6   4   7      215.60      226.88      7.73 o 
  -5   4   7       85.14       81.03      1.35 o 
  -4   4   7       77.39       74.96      1.09 o 
  -3   4   7      357.09      373.67      6.61 o 
  -2   4   7      219.40      216.53      3.72 o 
  -1   4   7       66.26       64.04      1.63 o 
   0   4   7      102.71      111.99      4.45 o 
   1   4   7      496.82      505.28      2.59 o 
   2   4   7       90.27       95.12      2.07 o 
   3   4   7      123.75      152.35      2.51 o 
   4   4   7       31.32       47.65      4.24 o 
   5   4   7        8.91        6.42      1.68 o 
   6   4   7        8.45       13.72      2.32 o 
 -10   5   7        3.88        6.32      1.97 o 
  -9   5   7        8.26       15.04      1.92 o 
  -8   5   7       49.28       54.23      2.42 o 
  -7   5   7      199.40      199.54      1.82 o 
  -6   5   7      292.86      238.97      2.18 o 
  -5   5   7       46.68       43.11      1.26 o 
  -4   5   7       41.69       39.43      0.84 o 
  -3   5   7      140.93      149.77      2.25 o 
  -2   5   7       63.93       73.55      1.94 o 
  -1   5   7       50.03       39.02      0.96 o 
   0   5   7      113.93      114.71      1.47 o 
   1   5   7      619.67      608.45      7.94 o 
   2   5   7      131.35      114.13      2.59 o 
   3   5   7      820.95      759.77      6.48 o 
   4   5   7       97.59      115.31      2.13 o 
   5   5   7       62.39       72.44      3.53 o 
   6   5   7       27.88       28.94      5.97 o 
 -10   6   7       15.18       12.99      2.05 o 
  -9   6   7      142.66      132.32      3.59 o 
  -8   6   7       58.75       48.14      1.77 o 
  -7   6   7      497.97      490.40      2.59 o 
  -6   6   7       67.91       67.21      3.27 o 
  -5   6   7       22.11       20.76      1.53 o 
  -4   6   7      143.88      128.51      1.11 o 
  -3   6   7        5.21       10.11      0.69 o 
  -2   6   7       27.46       25.90      0.82 o 
  -1   6   7        6.08        8.45      1.14 o 
   0   6   7       82.58       89.98      5.70 o 
   1   6   7      298.47      304.73      5.93 o 
   2   6   7       16.97       17.98      3.36 o 
   3   6   7      111.07      126.73      7.58 o 
   4   6   7      357.41      328.34      3.36 o 
   5   6   7       89.08       96.24      2.62 o 
   6   6   7        4.99       10.59      1.88 o 
 -10   7   7        4.43        5.04      1.92 o 
  -9   7   7       50.48       55.43      2.58 o 
  -8   7   7        7.03        7.66      1.29 o 
  -7   7   7      240.10      271.15      2.61 o 
  -6   7   7       54.42       50.02      2.87 o 
  -5   7   7      223.32      207.52      1.86 o 
  -4   7   7      129.76      116.38      1.48 o 
  -3   7   7        1.05        3.37      0.40 o 
  -2   7   7       12.52       11.00      0.68 o 
  -1   7   7       61.68       72.73      2.24 o 
   0   7   7      472.40      456.67      3.68 o 
   1   7   7      171.63      168.18      1.83 o 
   2   7   7       23.56       21.39      2.28 o 
   3   7   7        9.96       19.47      4.28 o 
   4   7   7       55.45       65.35      2.45 o 
   5   7   7        4.59        8.32      1.75 o 
   6   7   7       77.10       79.37      2.81 o 
 -10   8   7       18.72       18.73      3.48 o 
  -9   8   7       44.39       46.20      2.49 o 
  -8   8   7       80.37       73.22      1.82 o 
  -7   8   7      977.37      923.56     12.15 o 
  -6   8   7       18.47       19.66      2.37 o 
  -5   8   7      213.01      219.29      2.26 o 
  -4   8   7       27.53       29.10      0.65 o 
  -3   8   7        2.80        2.61      0.43 o 
  -2   8   7       17.00       12.87      0.55 o 
  -1   8   7      351.76      382.81      1.71 o 
   0   8   7       66.25       97.54      7.13 o 
   1   8   7       38.32       38.42      2.01 o 
   2   8   7       28.64       25.41      1.73 o 
   3   8   7        9.98       10.79      2.86 o 
   4   8   7       30.23       39.82      1.75 o 
   5   8   7       55.77       55.90      2.45 o 
   6   8   7       63.12       65.26      2.66 o 
 -10   9   7       11.60       15.84      2.72 o 
  -9   9   7        3.65        3.94      1.72 o 
  -8   9   7       42.71       42.95      1.74 o 
  -7   9   7      226.55      234.36      6.24 o 
  -6   9   7        5.48        0.76      1.59 o 
  -5   9   7      143.21      131.85      1.40 o 
  -4   9   7       17.91       17.63      1.44 o 
  -3   9   7       53.94       45.02      1.11 o 
  -2   9   7       87.95       80.46      2.03 o 
  -1   9   7      558.26      546.40      7.46 o 
   0   9   7      441.56      419.77      5.02 o 
   1   9   7      154.15      150.02      2.59 o 
   2   9   7       41.21       34.11      1.25 o 
   3   9   7      103.16      108.71      2.23 o 
   4   9   7      153.16      160.68      2.50 o 
   5   9   7       44.08       37.45      1.89 o 
   6   9   7        3.80        9.93      1.98 o 
 -10  10   7       28.49       29.39      3.71 o 
  -9  10   7       69.68       76.60      2.72 o 
  -8  10   7       79.91       71.27      1.86 o 
  -7  10   7        6.76       11.34      1.58 o 
  -6  10   7        5.68        8.85      0.80 o 
  -5  10   7       31.48       35.51      1.00 o 
  -4  10   7       79.38       83.08      1.81 o 
  -3  10   7       28.10       32.70      1.23 o 
  -2  10   7      170.14      169.25      1.77 o 
  -1  10   7      178.05      192.72      7.36 o 
   0  10   7      410.92      401.72      4.02 o 
   1  10   7       30.08       28.15      1.81 o 
   2  10   7       19.00       17.60      1.34 o 
   3  10   7      209.29      206.63      5.62 o 
   4  10   7      146.46      147.33      2.28 o 
   5  10   7       46.14       43.33      3.25 o 
   6  10   7       32.08       34.66      2.57 o 
 -10  11   7       12.62       12.87      2.26 o 
  -9  11   7       63.66       65.16      2.66 o 
  -8  11   7        2.84        2.46      1.19 o 
  -7  11   7       17.59       14.37      1.64 o 
  -6  11   7       40.81       47.89      2.03 o 
  -5  11   7       17.95       19.30      0.87 o 
  -4  11   7       66.51       70.48      2.07 o 
  -3  11   7      288.22      299.83      4.98 o 
  -2  11   7      384.90      361.89      3.32 o 
  -1  11   7      384.05      377.58      8.91 o 
   0  11   7       37.26       40.29      3.07 o 
   1  11   7       44.79       38.18      1.84 o 
   2  11   7       20.97       26.31      1.19 o 
   3  11   7       94.61       96.10      2.17 o 
   4  11   7       36.57       49.34      3.42 o 
   5  11   7       15.06       16.58      1.57 o 
   6  11   7       11.49       11.51      1.95 o 
 -10  12   7        1.45        0.91      2.84 o 
  -9  12   7       60.73       57.74      2.50 o 
  -8  12   7        4.09        4.49      1.09 o 
  -7  12   7       31.67       34.34      2.18 o 
  -6  12   7      355.91      330.51      4.33 o 
  -5  12   7       35.08       40.19      1.05 o 
  -4  12   7       40.06       38.02      2.26 o 
  -3  12   7      264.64      284.96      6.27 o 
  -2  12   7      216.10      214.90      1.88 o 
  -1  12   7      502.27      471.86      3.34 o 
   0  12   7      171.56      153.09      3.52 o 
   1  12   7       18.24       18.94      1.64 o 
   2  12   7      176.30      164.31      1.72 o 
   3  12   7        4.44        4.45      1.31 o 
   4  12   7       64.10       80.92      2.31 o 
   5  12   7       19.16       21.85      1.91 o 
   6  12   7       47.69       47.87      3.48 o 
 -10  13   7       17.51       15.29      4.11 o 
  -9  13   7       30.64       33.68      2.42 o 
  -8  13   7       14.82       15.13      1.22 o 
  -7  13   7       30.53       27.13      1.36 o 
  -6  13   7      268.56      234.61      3.73 o 
  -5  13   7      140.92      126.90      1.92 o 
  -4  13   7       67.97       74.72      2.15 o 
  -3  13   7      328.47      305.50      3.21 o 
  -2  13   7       22.69       29.77      1.24 o 
  -1  13   7      210.85      209.25      3.93 o 
   0  13   7       48.54       46.38      0.92 o 
   1  13   7      121.98      118.95      1.11 o 
   2  13   7      100.21       97.85      1.91 o 
   3  13   7       19.24       21.41      1.58 o 
   4  13   7      123.35      115.31      2.67 o 
   5  13   7       33.16       31.74      2.24 o 
   6  13   7       20.09       22.14      2.67 o 
 -10  14   7        4.65        3.15      4.75 o 
  -9  14   7        7.68        8.37      1.88 o 
  -8  14   7      160.94      148.16      3.50 o 
  -7  14   7        0.73        2.08      0.99 o 
  -6  14   7       21.36       21.56      3.25 o 
  -5  14   7       77.12       79.53      1.35 o 
  -4  14   7      777.67      786.58     11.84 o 
  -3  14   7       98.69       97.66      2.16 o 
  -2  14   7      378.14      376.38      3.21 o 
  -1  14   7       71.50       66.57      2.21 o 
   0  14   7       20.74       22.01      0.82 o 
   1  14   7      171.34      151.95      5.19 o 
   2  14   7       95.60       75.57      4.40 o 
   3  14   7       82.28       79.99      2.72 o 
   4  14   7        3.62        5.72      1.85 o 
   5  14   7       82.57       72.18      5.45 o 
 -10  15   7        0.13       -0.23      2.55 o 
  -9  15   7       28.75       24.54      1.69 o 
  -8  15   7       56.44       68.37      3.58 o 
  -7  15   7       15.76       13.56      1.17 o 
  -6  15   7       26.87       28.05      1.29 o 
  -5  15   7      151.15      162.69      6.88 o 
  -4  15   7      809.81      852.12     12.51 o 
  -3  15   7       67.28       53.92      1.04 o 
  -2  15   7      287.92      270.57      5.90 o 
  -1  15   7        7.81        9.54      1.25 o 
   0  15   7       44.80       41.69      1.89 o 
   1  15   7       24.79       23.08      1.39 o 
   2  15   7       78.35       78.53      3.21 o 
   3  15   7       66.71       57.63      2.32 o 
   4  15   7        2.92        2.26      1.48 o 
   5  15   7       20.69       23.50      3.48 o 
 -10  16   7        0.05       -1.04      2.55 o 
  -9  16   7       68.81       62.50      3.94 o 
  -8  16   7      117.59      113.65      3.16 o 
  -7  16   7      148.08      137.39      4.25 o 
  -6  16   7       57.31       50.41      1.44 o 
  -5  16   7      252.16      234.26      6.51 o 
  -4  16   7      134.42      160.51      2.70 o 
  -3  16   7       15.61        9.89      0.72 o 
  -2  16   7       27.81       24.32      0.80 o 
  -1  16   7       22.48       18.34      0.79 o 
   0  16   7      113.00       88.61      1.71 o 
   1  16   7       35.66       33.71      1.10 o 
   2  16   7       66.88       59.37      1.20 o 
   3  16   7      126.70      123.77      4.84 o 
   4  16   7       12.51       11.75      1.62 o 
   5  16   7        0.43        1.77      4.00 o 
 -10  17   7       30.70       27.12      3.13 o 
  -9  17   7       24.83       32.20      2.45 o 
  -8  17   7       16.00       15.09      1.21 o 
  -7  17   7       29.54       35.23      1.64 o 
  -6  17   7       65.42       62.51      1.47 o 
  -5  17   7      100.21       95.73      1.62 o 
  -4  17   7      742.61      671.27     19.67 o 
  -3  17   7       41.07       37.90      1.07 o 
  -2  17   7       40.47       30.69      1.24 o 
  -1  17   7        7.08        9.06      0.70 o 
   0  17   7      107.43       97.04      1.19 o 
   1  17   7       37.18       37.73      1.62 o 
   2  17   7       34.98       35.89      2.19 o 
   3  17   7       40.42       47.35      2.03 o 
   4  17   7       12.48       12.78      1.53 o 
   5  17   7       19.05       16.36      1.84 o 
  -9  18   7       61.68       62.81      3.06 o 
  -8  18   7       18.23       16.02      1.21 o 
  -7  18   7       38.31       33.47      1.47 o 
  -6  18   7       65.28       65.36      1.52 o 
  -5  18   7       86.33       88.06      3.71 o 
  -4  18   7      670.30      677.15     18.10 o 
  -3  18   7      181.00      161.01      2.14 o 
  -2  18   7      116.71      108.57      1.72 o 
  -1  18   7       94.59       89.30      1.76 o 
   0  18   7       18.60       15.84      2.25 o 
   1  18   7       83.83       85.11      4.28 o 
   2  18   7       25.27       25.19      1.60 o 
   3  18   7      102.70       88.21      3.58 o 
   4  18   7       36.82       35.59      1.91 o 
   5  18   7        5.34        4.57      3.01 o 
  -9  19   7        1.33        2.97      1.31 o 
  -8  19   7        0.13        1.17      1.11 o 
  -7  19   7       25.01       25.43      1.46 o 
  -6  19   7      418.94      369.18     10.15 o 
  -5  19   7       52.67       54.63      1.89 o 
  -4  19   7      547.09      556.07     13.02 o 
  -3  19   7       98.99       96.25      2.46 o 
  -2  19   7       49.05       51.18      1.82 o 
  -1  19   7       84.45       85.81      1.76 o 
   0  19   7        1.69        0.59      1.99 o 
   1  19   7      122.57      126.59      3.07 o 
   2  19   7        2.56        3.04      0.77 o 
   3  19   7        9.07       11.29      1.16 o 
   4  19   7       14.19       19.93      1.78 o 
   5  19   7       12.62       15.17      1.81 o 
  -9  20   7        4.86        1.83      1.40 o 
  -8  20   7        5.19        5.92      1.18 o 
  -7  20   7       55.25       63.62      2.99 o 
  -6  20   7      145.59      151.49      2.39 o 
  -5  20   7       29.61       35.61      2.27 o 
  -4  20   7      301.06      294.80      5.82 o 
  -3  20   7       98.58       99.48      2.02 o 
  -2  20   7       37.78       37.47      1.72 o 
  -1  20   7       71.46       75.86      2.17 o 
   0  20   7       42.62       41.94      3.39 o 
   1  20   7      114.56      114.20     11.18 o 
   2  20   7       28.19       32.80      1.28 o 
   3  20   7       63.36       49.66      1.90 o 
   4  20   7       28.87       22.57      1.81 o 
   5  20   7        7.17        9.63      1.97 o 
  -9  21   7        0.08       -1.37      1.37 o 
  -8  21   7        0.28        0.81      1.14 o 
  -7  21   7      120.42      106.93      3.04 o 
  -6  21   7       94.90       94.88      1.73 o 
  -5  21   7       53.15       57.93      2.20 o 
  -4  21   7       30.29       43.05      1.44 o 
  -3  21   7       19.73       22.17      2.07 o 
  -2  21   7       78.56       76.66      4.85 o 
  -1  21   7      181.87      180.99      7.55 o 
   0  21   7      128.65      100.95      4.15 o 
   1  21   7       99.40       85.03      6.06 o 
   2  21   7       47.76       46.96      3.19 o 
   3  21   7       22.71       25.66      1.20 o 
   4  21   7        7.29       11.70      1.56 o 
   5  21   7        9.48        6.67      1.78 o 
  -9  22   7        9.22        6.97      1.51 o 
  -8  22   7        2.97        2.37      1.16 o 
  -7  22   7       36.93       39.17      1.79 o 
  -6  22   7       36.00       29.22      1.38 o 
  -5  22   7        0.46        2.74      0.98 o 
  -4  22   7       16.34       16.91      1.07 o 
  -3  22   7      202.76      202.23      5.37 o 
  -2  22   7      503.58      446.19      5.69 o 
  -1  22   7      174.49      163.35      2.47 o 
   0  22   7       13.76       12.58      1.25 o 
   1  22   7       64.07       56.27      3.59 o 
   2  22   7       60.07       51.77      1.62 o 
   3  22   7        4.67        6.38      0.91 o 
   4  22   7       99.34       94.58      3.48 o 
   5  22   7        8.02       12.28      2.55 o 
  -9  23   7        5.43        4.87      1.46 o 
  -8  23   7       12.93       12.43      1.47 o 
  -7  23   7        1.70        2.58      1.11 o 
  -6  23   7       30.29       28.26      2.09 o 
  -5  23   7       24.61       25.75      1.32 o 
  -4  23   7       24.45       25.96      1.81 o 
  -3  23   7      162.31      168.38      3.09 o 
  -2  23   7      251.01      247.86      6.21 o 
  -1  23   7        9.99       27.77      2.18 o 
   0  23   7       12.17       12.37      1.36 o 
   1  23   7       18.03       19.49      2.43 o 
   2  23   7       24.26       23.64      1.11 o 
   3  23   7       67.23       63.19      3.12 o 
   4  23   7        9.32       25.13      2.09 o 
  -9  24   7       12.27       11.61      1.61 o 
  -8  24   7        3.56        1.56      1.32 o 
  -7  24   7       10.99        9.95      1.21 o 
  -6  24   7       10.96       10.70      1.12 o 
  -5  24   7       49.42       46.40      1.45 o 
  -4  24   7       10.68       12.18      1.01 o 
  -3  24   7       58.14       66.34      2.48 o 
  -2  24   7        2.93        9.79      1.66 o 
  -1  24   7      369.29      325.78      6.31 o 
   0  24   7       81.44       78.91      2.00 o 
   1  24   7        6.05        9.07      1.63 o 
   2  24   7       61.86       52.15      2.54 o 
   3  24   7       42.82       54.13      1.46 o 
   4  24   7       27.53       36.08      2.10 o 
  -9  25   7        4.53        1.49      1.49 o 
  -8  25   7        5.78        4.27      1.41 o 
  -7  25   7       18.46       20.34      1.33 o 
  -6  25   7        9.40        9.14      1.16 o 
  -5  25   7       15.52       15.28      1.10 o 
  -4  25   7       17.27       13.90      1.15 o 
  -3  25   7       19.50       22.82      1.20 o 
  -2  25   7      121.23      121.97      3.86 o 
  -1  25   7      496.49      485.41     15.82 o 
   0  25   7       41.88       47.53      1.96 o 
   1  25   7       17.90       19.22      1.85 o 
   2  25   7       31.22       31.21      1.27 o 
   3  25   7       22.87       27.50      1.35 o 
   4  25   7       45.09       56.61      2.21 o 
  -8  26   7        3.81        1.99      1.42 o 
  -7  26   7      150.87      151.54      6.49 o 
  -6  26   7        5.96        7.00      1.14 o 
  -5  26   7       19.05       20.35      1.32 o 
  -4  26   7       15.81       13.75      1.05 o 
  -3  26   7       72.95       71.29      1.87 o 
  -2  26   7       94.89      100.01      2.39 o 
  -1  26   7       26.18       55.71      5.29 o 
   0  26   7       72.10       75.03      2.58 o 
   1  26   7       78.22       83.71      6.14 o 
   2  26   7       26.61       27.75      1.37 o 
   3  26   7        9.55        9.78      1.00 o 
   4  26   7       36.27       40.83      2.49 o 
  -8  27   7        1.32        0.49      1.44 o 
  -7  27   7       84.56       90.65      2.12 o 
  -6  27   7       10.26       11.49      1.23 o 
  -5  27   7       21.80       22.77      1.28 o 
  -4  27   7        1.01        0.81      0.89 o 
  -3  27   7       87.21       74.32      1.76 o 
  -2  27   7        5.78       10.05      1.81 o 
  -1  27   7      183.38      182.94      5.18 o 
   0  27   7      137.00      107.63      2.22 o 
   1  27   7      135.57      124.42      2.95 o 
   2  27   7        0.70        4.16      1.37 o 
   3  27   7        2.69        3.21      0.95 o 
   4  27   7       78.67       64.33      2.79 o 
  -8  28   7        2.03       -0.41      1.41 o 
  -7  28   7       68.54       70.70      5.57 o 
  -6  28   7        4.13        6.85      1.19 o 
  -5  28   7       43.41       51.50      1.54 o 
  -4  28   7        2.88        2.39      0.97 o 
  -3  28   7       61.89       58.51      2.43 o 
  -2  28   7      174.77      176.75      3.13 o 
  -1  28   7       82.46       87.97      3.09 o 
   0  28   7       57.41       54.38      2.01 o 
   1  28   7       40.12       47.72      1.91 o 
   2  28   7       33.15       29.03      2.21 o 
   3  28   7       21.17       24.10      1.39 o 
   4  28   7       20.05       24.40      2.09 o 
  -8  29   7        0.53       -0.57      1.41 o 
  -7  29   7       91.49       90.17      2.40 o 
  -6  29   7       70.95       66.42      3.00 o 
  -5  29   7       77.31       90.76      2.91 o 
  -4  29   7       21.99       17.79      1.17 o 
  -3  29   7        6.80        6.71      0.90 o 
  -2  29   7      182.20      173.83      4.37 o 
  -1  29   7        3.05       10.37      1.36 o 
   0  29   7       38.39       46.62      2.28 o 
   1  29   7       95.54       99.88      2.29 o 
   2  29   7       35.55       31.70      2.09 o 
   3  29   7       15.68       14.30      1.35 o 
  -8  30   7        3.99        5.09      1.78 o 
  -7  30   7       20.66       28.42      1.78 o 
  -6  30   7       83.12       91.00      2.11 o 
  -5  30   7      134.46      122.57      1.91 o 
  -4  30   7        3.12        1.88      0.97 o 
  -3  30   7        8.07       11.40      0.97 o 
  -2  30   7       31.98       36.92      1.36 o 
  -1  30   7       11.87       13.93      1.47 o 
   0  30   7       13.92       17.96      1.28 o 
   1  30   7       82.80       92.78      2.20 o 
   2  30   7        2.74        8.52      1.04 o 
   3  30   7       23.12       25.24      1.60 o 
  -7  31   7       16.67       17.51      1.64 o 
  -6  31   7       24.53       32.02      2.88 o 
  -5  31   7       33.92       37.72      3.05 o 
  -4  31   7        0.11       -0.46      1.17 o 
  -3  31   7       53.49       60.78      2.68 o 
  -2  31   7       21.20       19.07      1.00 o 
  -1  31   7       71.98       76.41      2.11 o 
   0  31   7       30.00       33.47      2.36 o 
   1  31   7       17.58       23.48      1.78 o 
   2  31   7        4.00        3.09      1.51 o 
   3  31   7       30.95       30.42      1.60 o 
  -7  32   7       26.31       30.08      1.87 o 
  -6  32   7       47.56       40.80      2.81 o 
  -5  32   7        9.15       10.32      1.36 o 
  -4  32   7        1.79        1.88      1.02 o 
  -3  32   7       49.01       50.09      1.56 o 
  -2  32   7       47.96       43.47      1.18 o 
  -1  32   7       82.01       76.92      3.24 o 
   0  32   7       81.82       81.15      1.83 o 
   1  32   7       45.79       43.30      1.97 o 
   2  32   7        4.97        6.62      1.97 o 
   3  32   7       17.49       20.72      1.54 o 
  -7  33   7        4.28        7.51      1.89 o 
  -6  33   7       51.68       49.73      2.06 o 
  -5  33   7       21.87       29.05      1.76 o 
  -4  33   7       11.46        8.62      1.62 o 
  -3  33   7       12.77       15.26      1.14 o 
  -2  33   7       66.72       65.82      1.44 o 
  -1  33   7       17.23       15.74      1.51 o 
   0  33   7       48.46       59.49      1.79 o 
   1  33   7        7.36        9.44      1.49 o 
   2  33   7       20.54       21.52      2.13 o 
  -6  34   7       33.37       31.81      1.93 o 
  -5  34   7       49.14       66.63      2.04 o 
  -4  34   7        9.61        9.60      1.25 o 
  -3  34   7        9.38        8.99      1.80 o 
  -2  34   7       20.57       22.46      1.66 o 
  -1  34   7        3.22        3.54      1.42 o 
   0  34   7       24.61       21.76      1.39 o 
   1  34   7        9.35        9.76      2.10 o 
   2  34   7       15.10       15.58      2.22 o 
  -6  35   7        0.26        1.59      1.70 o 
  -5  35   7      214.16      229.68      6.44 o 
  -4  35   7       17.79       17.28      1.96 o 
  -3  35   7       24.81       19.51      1.97 o 
  -2  35   7        6.08        5.74      1.72 o 
  -1  35   7        1.46        1.64      1.43 o 
   0  35   7       23.11       20.24      1.67 o 
   1  35   7       25.45       36.73      1.28 o 
   2  35   7        8.66        8.88      1.34 o 
  -6  36   7       18.55       18.02      1.89 o 
  -5  36   7      106.48      124.36      2.35 o 
  -4  36   7       12.90       11.01      3.59 o 
  -3  36   7        8.62        7.27      1.80 o 
  -2  36   7       22.16       22.67      2.01 o 
  -1  36   7        6.52        9.87      1.84 o 
   0  36   7       49.75       49.03      5.33 o 
   1  36   7      129.24      131.97      2.72 o 
  -5  37   7        6.52       10.42      1.75 o 
  -4  37   7        0.03       -1.39      4.75 o 
  -3  37   7        5.39        3.06      2.09 o 
  -2  37   7       21.96       16.92      1.97 o 
  -1  37   7       28.62       34.58      1.43 o 
   0  37   7       24.21       20.04      1.81 o 
   1  37   7       78.19       93.25      3.02 o 
  -5  38   7       13.16       16.23      3.01 o 
  -4  38   7        2.67        0.46      2.67 o 
  -3  38   7        9.19        7.02      2.78 o 
  -2  38   7        0.65        3.66      1.83 o 
  -1  38   7       52.92       56.32      1.63 o 
   0  38   7       13.83       16.10      1.34 o 
  -4  39   7        0.51       -1.97      2.55 o 
  -3  39   7        5.50        2.09      2.55 o 
  -2  39   7       36.05       40.45      3.71 o 
  -1  39   7       45.74       58.91      3.82 o 
   0  39   7        2.75        4.29      1.39 o 
  -3  40   7        7.71        5.10      2.67 o 
  -2  40   7       25.08       23.03      1.78 o 
  -1  40   7       24.00       31.65      2.20 o 
 -10   0   8      223.53      202.01      5.33 o 
  -9   0   8        7.18        4.52      2.55 o 
  -8   0   8       74.48       67.80      3.59 o 
  -7   0   8       14.24        7.07      2.20 o 
  -6   0   8       80.91       72.61      6.95 o 
  -5   0   8      184.89      203.25      2.78 o 
  -4   0   8       34.11       31.73      1.15 o 
  -3   0   8      477.97      406.10      3.42 o 
  -2   0   8       13.04        8.58      1.51 o 
  -1   0   8        0.45        0.81      1.39 o 
   0   0   8       92.07      107.90      2.78 o 
   2   0   8       13.78       40.61     10.08 o 
   3   0   8        5.50        1.80      1.39 o 
   4   0   8        1.76        5.86      1.51 o 
   5   0   8        2.80        3.94      2.32 o 
 -10   1   8       26.71       39.38      3.48 o 
  -9   1   8       39.02       36.84      2.33 o 
  -8   1   8       75.24       73.41      2.58 o 
  -7   1   8       21.90       10.89      1.60 o 
  -6   1   8       79.31       64.27      3.88 o 
  -5   1   8      453.51      407.81      2.75 o 
  -4   1   8       81.75       73.82      0.96 o 
  -3   1   8      226.09      197.26      4.37 o 
  -2   1   8       29.55       25.69      1.45 o 
  -1   1   8       59.18       50.63      1.51 o 
   0   1   8      287.88      275.44      2.70 o 
   1   1   8      459.36      449.38      3.52 o 
   2   1   8      240.71      231.47      5.90 o 
   3   1   8       23.84       17.18      1.16 o 
   4   1   8       54.16       43.56      1.53 o 
   5   1   8        1.56        1.39      1.60 o 
 -10   2   8       64.43       68.94      4.93 o 
  -9   2   8        2.05        4.00      1.80 o 
  -8   2   8       54.26       47.50      2.42 o 
  -7   2   8       71.17       69.69      3.42 o 
  -6   2   8      125.54      111.82      3.03 o 
  -5   2   8      367.03      346.17      2.04 o 
  -4   2   8      225.67      209.33      2.27 o 
  -3   2   8       51.20       68.56      1.72 o 
  -2   2   8      250.36      235.57      2.45 o 
  -1   2   8       36.80       33.02      1.85 o 
   0   2   8      124.85      129.52      2.26 o 
   1   2   8       87.17      117.53      5.93 o 
   2   2   8       26.66       40.43      5.59 o 
   3   2   8       91.15       92.78      1.81 o 
   4   2   8       81.22       64.42      1.92 o 
   5   2   8        6.22        4.60      1.68 o 
 -10   3   8       14.54       15.02      2.17 o 
  -9   3   8        5.22        7.19      1.88 o 
  -8   3   8        4.12        7.12      1.67 o 
  -7   3   8       97.21      100.20      4.93 o 
  -6   3   8       56.86       57.35      2.07 o 
  -5   3   8      127.20      119.87      1.68 o 
  -4   3   8      337.15      333.85      2.63 o 
  -3   3   8      105.01      108.76      1.91 o 
  -2   3   8      539.91      478.06      5.80 o 
  -1   3   8       50.20       47.04      1.55 o 
   0   3   8      205.40      215.36      2.78 o 
   1   3   8      138.43      148.11      1.87 o 
   2   3   8       82.62       92.65      3.43 o 
   3   3   8       27.47       37.41      2.94 o 
   4   3   8        1.36        3.74      1.25 o 
   5   3   8       12.26       12.50      1.80 o 
 -10   4   8       39.83       37.69      2.70 o 
  -9   4   8        0.91        2.47      1.84 o 
  -8   4   8       62.22       50.69      1.53 o 
  -7   4   8      186.17      166.48      2.12 o 
  -6   4   8       40.97       44.84      3.08 o 
  -5   4   8      125.83      114.44      1.39 o 
  -4   4   8       67.85       71.56      1.05 o 
  -3   4   8      108.16      103.32      2.55 o 
  -2   4   8      409.11      361.38      2.81 o 
  -1   4   8       21.02       20.05      1.30 o 
   0   4   8      154.74      164.50      4.46 o 
   1   4   8      142.67      146.66      3.24 o 
   2   4   8      286.52      280.38      2.70 o 
   3   4   8      119.43      126.81      2.01 o 
   4   4   8       27.51       33.23      1.76 o 
   5   4   8        7.54        6.05      1.72 o 
 -10   5   8       11.99       13.21      2.17 o 
  -9   5   8       39.29       49.43      3.94 o 
  -8   5   8        5.46        3.60      1.02 o 
  -7   5   8       98.77       95.35      3.89 o 
  -6   5   8       17.26       17.07      1.33 o 
  -5   5   8      207.77      206.28      1.86 o 
  -4   5   8       50.40       37.76      1.48 o 
  -3   5   8      108.47       94.96      1.55 o 
  -2   5   8      282.49      276.23      3.30 o 
  -1   5   8       56.38       48.94      2.43 o 
   0   5   8       26.95       46.74      1.58 o 
   1   5   8       49.02       47.21      1.40 o 
   2   5   8        2.66        7.59      1.27 o 
   3   5   8       82.40       85.40      1.65 o 
   4   5   8       53.25       54.10      1.88 o 
   5   5   8       25.94       18.82      2.00 o 
 -10   6   8       32.34       39.55      2.57 o 
  -9   6   8      280.14      259.20      3.85 o 
  -8   6   8       19.16       20.53      1.92 o 
  -7   6   8       86.56       81.30      1.67 o 
  -6   6   8        4.58        1.94      0.66 o 
  -5   6   8      157.40      161.91      1.92 o 
  -4   6   8       42.24       40.50      1.33 o 
  -3   6   8       75.12       80.41      1.97 o 
  -2   6   8      288.82      287.34      3.94 o 
  -1   6   8      132.57      122.77      1.89 o 
   0   6   8      217.51      225.11      2.42 o 
   1   6   8       25.30       27.85      1.26 o 
   2   6   8       25.49       28.14      1.40 o 
   3   6   8        6.77       11.80      1.23 o 
   4   6   8       29.80       28.00      1.71 o 
   5   6   8       39.00       33.64      2.29 o 
 -10   7   8       13.99       19.87      2.17 o 
  -9   7   8       60.99       71.22      2.64 o 
  -8   7   8       59.53       51.42      4.17 o 
  -7   7   8        4.78        5.44      1.00 o 
  -6   7   8       23.05       18.97      1.91 o 
  -5   7   8       70.39       71.34      1.10 o 
  -4   7   8      123.15      118.77      2.42 o 
  -3   7   8       66.77       67.86      1.79 o 
  -1   7   8       33.96       43.29      2.26 o 
   0   7   8       34.54       41.50      1.77 o 
   1   7   8       48.73       59.53      1.41 o 
   2   7   8       89.55       92.69      1.68 o 
   3   7   8        5.42        9.48      1.13 o 
   4   7   8       42.18       46.20      1.85 o 
   5   7   8        4.71       10.30      1.86 o 
 -10   8   8        8.67       10.33      2.09 o 
  -9   8   8      108.03      107.68      2.89 o 
  -8   8   8       92.05       87.51      2.66 o 
  -7   8   8       91.09       87.00      1.64 o 
  -6   8   8       33.00       32.69      2.11 o 
  -5   8   8       82.97       67.26      1.05 o 
  -4   8   8      295.86      257.28      6.93 o 
  -3   8   8      443.32      419.18      6.62 o 
  -2   8   8       62.90       56.34      1.58 o 
  -1   8   8      270.50      252.01      3.42 o 
   0   8   8       68.68       63.66      2.22 o 
   1   8   8      143.88      143.46      1.70 o 
   2   8   8       60.25       60.69      1.52 o 
   3   8   8       13.58       19.02      1.42 o 
   4   8   8       33.46       36.54      2.17 o 
   5   8   8       28.80       36.71      2.36 o 
 -10   9   8        9.19       10.54      1.92 o 
  -9   9   8       12.86       15.03      1.91 o 
  -8   9   8       47.32       49.68      1.74 o 
  -7   9   8       39.04       38.30      3.76 o 
  -6   9   8       80.90       75.05      1.64 o 
  -5   9   8      116.88      106.42      1.33 o 
  -4   9   8      126.57      123.19      3.26 o 
  -3   9   8      336.14      324.05      2.35 o 
  -2   9   8       45.37       54.35      1.64 o 
  -1   9   8       49.44       66.09      4.69 o 
   0   9   8       27.92       31.10      1.11 o 
   1   9   8       55.04       46.28      1.29 o 
   2   9   8       18.64       16.99      1.18 o 
   3   9   8      111.15       94.25      2.31 o 
   4   9   8       26.05       34.40      2.78 o 
   5   9   8       77.75       81.43      4.23 o 
 -10  10   8       22.07       20.95      2.21 o 
  -9  10   8       24.71       24.31      2.04 o 
  -8  10   8        9.80       10.83      1.32 o 
  -7  10   8        0.36        2.87      2.14 o 
  -6  10   8       16.10       14.34      1.66 o 
  -5  10   8       12.38       18.00      0.98 o 
  -4  10   8        3.54        7.61      1.07 o 
  -3  10   8      269.07      248.74      1.51 o 
  -2  10   8      555.80      502.25     15.88 o 
  -1  10   8      209.40      225.98      3.94 o 
   0  10   8      110.53       98.20      1.36 o 
   1  10   8       42.27       37.93      1.20 o 
   2  10   8       10.65       14.49      1.09 o 
   3  10   8       43.15       49.97      2.49 o 
   4  10   8       33.72       37.55      2.19 o 
   5  10   8       49.89       52.08      2.96 o 
 -10  11   8        0.32        1.80      1.92 o 
  -9  11   8       14.28       17.07      2.90 o 
  -8  11   8       23.27       22.49      1.56 o 
  -7  11   8       30.40       27.12      1.48 o 
  -6  11   8       39.92       35.33      2.17 o 
  -5  11   8       66.89       69.59      1.23 o 
  -4  11   8       25.26       18.26      0.92 o 
  -3  11   8      279.64      278.74      6.05 o 
  -2  11   8      959.01      899.06      9.87 o 
  -1  11   8      614.22      583.19     16.34 o 
   0  11   8        2.80        3.21      0.76 o 
   1  11   8        8.02       12.40      0.93 o 
   2  11   8       57.60       52.97      1.44 o 
   3  11   8       69.85       62.17      2.11 o 
   4  11   8       27.78       39.00      2.19 o 
   5  11   8       23.78       29.84      3.82 o 
 -10  12   8       15.17       16.47      2.09 o 
  -9  12   8       33.57       36.48      2.41 o 
  -8  12   8       47.09       41.60      1.69 o 
  -7  12   8       14.92       10.04      1.23 o 
  -6  12   8       16.47       22.38      2.05 o 
  -5  12   8       58.84       51.57      1.22 o 
  -4  12   8        9.36       10.94      2.24 o 
  -3  12   8       49.63       67.14      1.86 o 
  -2  12   8      214.81      230.65      6.95 o 
  -1  12   8       98.08      117.09      1.77 o 
   0  12   8       11.22       10.75      0.84 o 
   1  12   8       80.73       80.10      1.39 o 
   2  12   8       83.49       77.05      1.55 o 
   3  12   8        8.55        9.19      1.80 o 
   4  12   8       94.05      114.90      3.19 o 
   5  12   8       15.32       15.83      1.98 o 
 -10  13   8        1.27        2.89      1.88 o 
  -9  13   8       33.23       35.91      2.41 o 
  -8  13   8       14.63       15.85      1.39 o 
  -7  13   8        4.80        4.37      1.14 o 
  -6  13   8      117.11      120.50      1.96 o 
  -5  13   8       12.93       13.17      2.56 o 
  -4  13   8       81.98       59.28      3.30 o 
  -3  13   8      338.49      342.31      3.95 o 
  -2  13   8        1.50        4.00      0.79 o 
  -1  13   8       73.64       55.69      3.73 o 
   0  13   8       19.90       18.45      1.70 o 
   1  13   8      194.45      193.17      3.32 o 
   2  13   8       27.81       32.04      1.69 o 
   3  13   8        3.67        7.69      1.41 o 
   4  13   8      118.35      126.60     10.66 o 
   5  13   8       23.16       32.89      4.17 o 
 -10  14   8       27.54       21.94      2.14 o 
  -9  14   8        5.14        8.63      1.80 o 
  -8  14   8       54.18       59.42      1.87 o 
  -7  14   8       44.03       37.42      1.60 o 
  -6  14   8       32.64       41.11      3.41 o 
  -5  14   8      200.71      194.44      4.40 o 
  -4  14   8      132.99      126.60      4.81 o 
  -3  14   8      127.94      126.03      2.60 o 
  -2  14   8       13.11       12.98      0.90 o 
  -1  14   8       51.92       49.23      1.44 o 
   0  14   8      229.62      192.96      5.22 o 
   1  14   8      102.07       94.42      2.40 o 
   2  14   8        6.81        6.60      2.38 o 
   3  14   8       86.82       92.30      2.28 o 
   4  14   8       12.36       17.85      2.96 o 
   5  14   8      125.44      119.88      3.00 o 
 -10  15   8       15.97       15.63      2.90 o 
  -9  15   8       45.92       42.09      2.54 o 
  -8  15   8       22.02       32.40      1.77 o 
  -7  15   8       17.93       19.29      1.40 o 
  -6  15   8       73.30       72.87      1.83 o 
  -5  15   8      569.03      529.79     12.85 o 
  -4  15   8      293.78      268.98      6.06 o 
  -3  15   8       39.99       33.98      1.94 o 
  -2  15   8       11.51        9.87      0.75 o 
  -1  15   8      103.78       98.21      2.19 o 
   0  15   8      174.90      154.15      2.19 o 
   1  15   8       12.49        9.26      0.83 o 
   2  15   8       82.59       75.47      1.93 o 
   3  15   8       67.05       76.26      2.16 o 
   4  15   8        1.63        1.75      1.61 o 
  -9  16   8       10.43       11.34      1.83 o 
  -8  16   8       39.74       46.72      1.78 o 
  -7  16   8       22.84       21.27      1.68 o 
  -6  16   8      286.10      252.36      8.01 o 
  -5  16   8      720.63      613.04     10.58 o 
  -4  16   8       76.84       77.29      2.86 o 
  -3  16   8       17.18       14.78      0.86 o 
  -2  16   8       21.92       19.38      0.89 o 
  -1  16   8       37.94       36.41      1.31 o 
   0  16   8       98.44       98.48      1.55 o 
   1  16   8        5.61        6.15      0.47 o 
   2  16   8      201.60      178.05      2.42 o 
   3  16   8       40.01       40.11      1.97 o 
   4  16   8       11.59        8.55      1.61 o 
  -9  17   8       17.80       23.20      1.62 o 
  -8  17   8        6.96       11.87      1.33 o 
  -7  17   8       11.87        9.83      1.29 o 
  -6  17   8       63.64       65.33      1.58 o 
  -5  17   8      238.73      206.93      2.93 o 
  -4  17   8        9.35        6.25      1.00 o 
  -3  17   8      184.92      173.61      3.08 o 
  -2  17   8      164.98      132.30      1.33 o 
  -1  17   8       24.99       27.72      1.46 o 
   0  17   8       33.24       38.61      1.15 o 
   1  17   8       50.90       48.41      0.86 o 
   2  17   8       39.14       45.89      5.27 o 
   3  17   8       20.67       22.05      1.91 o 
   4  17   8       23.85       21.97      1.86 o 
  -9  18   8       36.94       32.14      2.20 o 
  -8  18   8       57.48       61.04      2.12 o 
  -7  18   8        9.10       10.57      2.00 o 
  -6  18   8       10.02       14.46      1.22 o 
  -5  18   8       18.10       31.30      1.37 o 
  -4  18   8       18.22       29.64      1.30 o 
  -3  18   8      491.96      456.92      8.07 o 
  -2  18   8      299.85      251.53      4.76 o 
  -1  18   8       50.59       54.85      1.55 o 
   0  18   8        8.63       12.45      1.35 o 
   1  18   8       16.62       13.39      0.94 o 
   2  18   8       22.80       17.82      0.80 o 
   3  18   8       28.49       27.88      1.86 o 
   4  18   8        6.15        7.04      2.61 o 
  -9  19   8       11.82        9.91      1.49 o 
  -8  19   8        7.60       11.40      1.40 o 
  -7  19   8       54.79       48.12      1.79 o 
  -6  19   8      138.79      143.28      5.77 o 
  -5  19   8       21.63       25.80      1.49 o 
  -4  19   8       14.29       19.41      1.51 o 
  -3  19   8      267.22      269.97      8.62 o 
  -2  19   8      148.61      139.53      1.38 o 
  -1  19   8       80.88       74.12      2.69 o 
   0  19   8        9.02        6.78      0.94 o 
   1  19   8       96.20       93.90      5.13 o 
   2  19   8        2.93        2.76      1.03 o 
   3  19   8        3.02        4.22      1.44 o 
   4  19   8        2.68        1.95      1.61 o 
  -9  20   8       14.33       14.11      1.57 o 
  -8  20   8       72.74       71.48      1.98 o 
  -7  20   8        8.21        8.26      1.29 o 
  -6  20   8      322.07      291.58      7.97 o 
  -5  20   8       75.68       68.82      2.53 o 
  -4  20   8      161.43      162.54      5.25 o 
  -3  20   8       62.19       64.65      1.34 o 
  -2  20   8       73.01       56.99      1.79 o 
  -1  20   8      117.86       90.14      3.07 o 
   0  20   8       48.21       41.51      2.63 o 
   1  20   8       31.67       38.02      1.72 o 
   2  20   8        4.01        2.58      0.76 o 
   3  20   8        9.52       13.43      1.46 o 
   4  20   8        8.09        7.16      1.65 o 
  -9  21   8       14.35       13.99      1.84 o 
  -8  21   8       42.99       44.77      1.91 o 
  -7  21   8       16.95       13.66      1.22 o 
  -6  21   8      100.06      107.93      2.41 o 
  -5  21   8      129.64      116.57      3.08 o 
  -4  21   8       66.99       71.37      1.52 o 
  -3  21   8       59.73       51.14      2.01 o 
  -2  21   8       72.69       67.46      3.55 o 
  -1  21   8       77.72       66.24      2.38 o 
   0  21   8       44.26       42.39      1.43 o 
   1  21   8       35.39       32.05      1.07 o 
   2  21   8        2.26        4.63      0.81 o 
   3  21   8        1.21        3.09      1.37 o 
   4  21   8        5.46        7.98      1.65 o 
  -9  22   8        4.92        2.58      1.75 o 
  -8  22   8       43.28       44.10      1.90 o 
  -7  22   8        4.76        3.07      1.12 o 
  -6  22   8        5.29       12.27      1.18 o 
  -5  22   8        7.94       10.71      1.12 o 
  -4  22   8       19.98       20.71      1.17 o 
  -3  22   8       74.17       65.52      1.39 o 
  -2  22   8      210.47      192.94      5.57 o 
  -1  22   8       42.85       36.15      2.08 o 
   0  22   8       27.22       23.27      1.30 o 
   1  22   8       16.37       18.99      0.90 o 
   2  22   8       53.56       53.93      2.01 o 
   3  22   8       30.76       32.32      2.90 o 
   4  22   8       33.54       29.01      2.06 o 
  -9  23   8        6.85        5.66      1.91 o 
  -8  23   8        4.93        5.13      1.44 o 
  -7  23   8       32.16       34.97      1.57 o 
  -6  23   8       78.94       93.61      2.81 o 
  -5  23   8       28.32       21.44      1.29 o 
  -4  23   8      108.84       91.93      2.59 o 
  -3  23   8       98.06       94.78      1.47 o 
  -2  23   8      141.25      136.42      3.50 o 
  -1  23   8       19.41       15.10      1.72 o 
   0  23   8        9.61        8.83      1.68 o 
   1  23   8        7.35        9.26      1.10 o 
   2  23   8       37.84       40.62      1.70 o 
   3  23   8        7.51       10.09      1.47 o 
   4  23   8       37.09       52.16      2.90 o 
  -8  24   8        1.56        1.30      1.34 o 
  -7  24   8        5.56        8.80      1.25 o 
  -6  24   8       43.99       51.25      1.59 o 
  -5  24   8       35.09       33.08      2.36 o 
  -4  24   8       40.77       42.75      1.94 o 
  -3  24   8       13.67       15.40      1.30 o 
  -2  24   8      106.82      111.92      2.91 o 
  -1  24   8       10.79       11.26      1.72 o 
   0  24   8        3.37        0.99      1.48 o 
   1  24   8        0.77        1.39      0.98 o 
   2  24   8        6.73        7.95      1.10 o 
   3  24   8        5.68       15.06      2.26 o 
  -8  25   8        4.31        5.00      1.72 o 
  -7  25   8       17.60       21.88      1.38 o 
  -6  25   8       85.68       87.80      2.69 o 
  -5  25   8       42.56       40.27      1.48 o 
  -4  25   8       42.69       46.59      1.41 o 
  -3  25   8       35.30       39.63      1.36 o 
  -2  25   8       73.75       70.15      2.88 o 
  -1  25   8       23.54       20.04      4.17 o 
   0  25   8       11.82        6.42      1.63 o 
   1  25   8        0.89       -0.62      0.98 o 
   2  25   8        4.70        4.72      1.04 o 
   3  25   8      108.91      119.29      2.44 o 
  -8  26   8       18.31       19.44      2.55 o 
  -7  26   8        6.60        8.28      1.28 o 
  -6  26   8        7.60       17.47      2.50 o 
  -5  26   8        9.73        9.96      1.14 o 
  -4  26   8       62.83       70.20      1.97 o 
  -3  26   8       69.70       62.90      1.41 o 
  -2  26   8       63.38       60.16      1.93 o 
  -1  26   8       11.88       12.03      1.72 o 
   0  26   8        3.55        5.56      1.63 o 
   1  26   8        0.19       -1.01      1.01 o 
   2  26   8        4.36        2.67      1.17 o 
   3  26   8       20.51       36.55      2.42 o 
  -8  27   8        6.23        7.36      1.80 o 
  -7  27   8       15.03       18.50      1.39 o 
  -6  27   8       26.10       34.39      1.56 o 
  -5  27   8        0.03        0.80      1.08 o 
  -4  27   8       70.66       66.66      1.92 o 
  -3  27   8       27.51       26.63      1.20 o 
  -2  27   8       18.63       20.78      1.88 o 
  -1  27   8       11.42       12.71      1.76 o 
   0  27   8       18.26       20.68      2.01 o 
   1  27   8        5.74        4.96      1.16 o 
   2  27   8        7.23        7.01      1.11 o 
   3  27   8       13.66       21.00      1.60 o 
  -8  28   8       36.81       34.22      2.28 o 
  -7  28   8        2.09        7.62      1.43 o 
  -6  28   8       76.77       74.82      3.90 o 
  -5  28   8        7.54        8.24      1.08 o 
  -4  28   8       13.30       12.54      1.29 o 
  -3  28   8        0.30        0.14      0.94 o 
  -2  28   8       20.64       25.23      2.13 o 
  -1  28   8       32.75       28.22      3.59 o 
   0  28   8       49.64       42.91      4.29 o 
   1  28   8        2.61        3.24      1.14 o 
   2  28   8        0.14        0.77      1.06 o 
   3  28   8        3.84        1.70      1.51 o 
  -7  29   8        0.05        1.66      1.95 o 
  -6  29   8        5.57       10.33      1.62 o 
  -5  29   8        9.34        9.39      1.16 o 
  -4  29   8        1.34        0.80      0.94 o 
  -3  29   8        7.95        7.81      0.94 o 
  -2  29   8        8.26        6.58      1.38 o 
  -1  29   8        1.18        3.25      1.72 o 
   0  29   8       12.28       11.99      1.80 o 
   1  29   8        3.36        3.67      1.17 o 
   2  29   8        2.68        4.30      1.25 o 
  -7  30   8       22.37       28.54      3.50 o 
  -6  30   8       28.60       31.44      3.71 o 
  -5  30   8       25.06       26.72      1.45 o 
  -4  30   8        7.81        7.70      1.09 o 
  -3  30   8       14.42       16.08      1.12 o 
  -2  30   8       37.62       31.07      2.24 o 
  -1  30   8       14.36       14.98      1.92 o 
   0  30   8       10.91       10.53      1.97 o 
   1  30   8        2.77        2.87      1.20 o 
   2  30   8       43.73       40.08      1.69 o 
  -7  31   8       15.05       20.80      1.98 o 
  -6  31   8       40.01       47.35      4.41 o 
  -5  31   8       16.19       15.55      1.37 o 
  -4  31   8       32.86       38.11      1.45 o 
  -3  31   8       15.50       18.70      1.14 o 
  -2  31   8       40.00       43.03      2.46 o 
  -1  31   8        5.84       10.88      1.88 o 
   0  31   8       18.97       18.62      2.04 o 
   1  31   8        1.49        1.40      1.14 o 
   2  31   8        4.18        3.06      1.51 o 
  -7  32   8       36.24       47.11      2.48 o 
  -6  32   8       28.69       32.62      4.55 o 
  -5  32   8       14.83       17.47      1.46 o 
  -4  32   8       68.47       86.22      2.26 o 
  -3  32   8        3.15        3.75      1.00 o 
  -2  32   8       26.38       30.80      2.24 o 
  -1  32   8        0.12       -0.41      1.76 o 
   0  32   8       44.61       42.42      3.65 o 
   1  32   8        2.15        5.31      2.01 o 
  -6  33   8       94.61       91.10      3.66 o 
  -5  33   8        6.19        8.17      1.36 o 
  -4  33   8       61.38       74.43      2.34 o 
  -3  33   8       26.74       25.55      1.24 o 
  -2  33   8        5.56        8.14      1.88 o 
  -1  33   8        1.64        1.52      1.84 o 
   0  33   8       61.87       65.53      2.84 o 
   1  33   8       12.03       10.08      2.13 o 
  -6  34   8       46.02       52.92      2.42 o 
  -5  34   8        6.11        7.11      1.42 o 
  -4  34   8        1.82        5.52      1.49 o 
  -3  34   8       30.82       29.79      1.87 o 
  -2  34   8        5.35        9.79      1.92 o 
  -1  34   8        4.00        2.59      1.83 o 
   0  34   8        1.24        6.00      2.01 o 
   1  34   8        2.95        5.80      3.01 o 
  -5  35   8       20.40       17.70      1.78 o 
  -4  35   8       25.31       29.84      1.71 o 
  -3  35   8        8.44        7.59      1.80 o 
  -2  35   8        5.50        6.61      2.09 o 
  -1  35   8        1.76        1.92      1.92 o 
   0  35   8        6.96       11.94      3.01 o 
  -5  36   8       38.61       38.91      2.19 o 
  -4  36   8       24.71       31.72      1.84 o 
  -3  36   8       11.09       14.26      1.97 o 
  -2  36   8       12.07       11.82      2.67 o 
   0  36   8       61.34       75.45      4.40 o 
  -4  37   8       14.45       23.73      2.26 o 
  -3  37   8       34.64       36.62      3.48 o 
 -10   0   9       56.81       64.09      4.06 o 
  -9   0   9        6.12        3.82      2.55 o 
  -8   0   9       31.96       31.64      3.13 o 
  -7   0   9        4.48       -1.04      1.85 o 
  -6   0   9      299.78      293.66      9.16 o 
  -5   0   9       16.36       10.13      1.62 o 
  -4   0   9      326.38      303.72     11.13 o 
  -2   0   9      445.64      418.75      4.75 o 
  -1   0   9      950.08      864.97      6.49 o 
   0   0   9       71.39       68.15      2.90 o 
   1   0   9     1368.18     1257.64      8.34 o 
   2   0   9        3.76        4.98      2.20 o 
   3   0   9        3.58        2.74      1.51 o 
   4   0   9        0.42        2.20      1.64 o 
 -10   1   9        7.67       13.07      2.13 o 
  -9   1   9       31.34       23.29      2.13 o 
  -8   1   9       42.31       42.17      2.21 o 
  -7   1   9        5.14        2.31      1.51 o 
  -6   1   9      170.65      182.39      1.73 o 
  -5   1   9       14.14       11.40      0.86 o 
  -4   1   9      322.27      328.80      3.98 o 
  -3   1   9      354.27      333.55      8.92 o 
  -2   1   9      753.83      647.54      8.81 o 
  -1   1   9      354.70      389.01      4.64 o 
   0   1   9       10.75       11.09      1.43 o 
   1   1   9      229.48      315.07     16.52 o 
   2   1   9        7.64        7.48      1.20 o 
   3   1   9        3.25        7.56      1.14 o 
   4   1   9        1.10        1.38      1.11 o 
 -10   2   9        0.25        2.84      2.61 o 
  -9   2   9       19.74       19.09      2.01 o 
  -8   2   9       44.51       47.28      2.33 o 
  -7   2   9       46.85       31.26      2.05 o 
  -6   2   9      167.49      158.31      2.01 o 
  -5   2   9       29.58       20.53      1.04 o 
  -4   2   9      474.77      449.25      2.44 o 
  -3   2   9      185.73      180.69      9.10 o 
  -2   2   9      336.68      321.37      4.87 o 
  -1   2   9      640.54      627.90      4.58 o 
   0   2   9       38.78       39.31      1.88 o 
   1   2   9      160.50      169.55      3.13 o 
   2   2   9        7.53        8.71      1.23 o 
   3   2   9      115.06       90.25      2.14 o 
   4   2   9        0.14        1.26      1.31 o 
 -10   3   9       22.50       24.49      2.33 o 
  -9   3   9       10.95       11.10      1.88 o 
  -8   3   9       79.64       70.39      2.61 o 
  -7   3   9       38.42       29.27      2.01 o 
  -6   3   9       43.18       52.57      1.57 o 
  -5   3   9       20.94       18.90      1.44 o 
  -4   3   9      232.95      220.59      2.33 o 
  -3   3   9       14.11       38.56      2.67 o 
  -2   3   9      479.75      438.20      3.38 o 
  -1   3   9      194.29      215.80      2.57 o 
   0   3   9       25.19       22.70      1.80 o 
   1   3   9        4.09        7.19      1.97 o 
   2   3   9        8.87       10.20      1.23 o 
   3   3   9       13.25       19.31      1.43 o 
   4   3   9        2.44        2.84      1.36 o 
 -10   4   9       12.13       17.04      2.17 o 
  -9   4   9       27.48       28.57      2.25 o 
  -8   4   9       27.61       24.74      2.01 o 
  -7   4   9       24.29       14.97      1.68 o 
  -6   4   9       33.19       32.64      2.42 o 
  -5   4   9       47.29       32.98      2.06 o 
  -4   4   9       16.26       27.02      3.53 o 
  -3   4   9      215.75      234.22      2.77 o 
  -2   4   9      223.73      227.10      3.19 o 
  -1   4   9      242.05      245.00      2.72 o 
   0   4   9       38.40       47.32      1.91 o 
   1   4   9       14.06       16.60      1.55 o 
   2   4   9       65.04       56.81      1.65 o 
   3   4   9        1.32        2.18      1.24 o 
   4   4   9        3.57        0.86      1.63 o 
 -10   5   9        1.19        4.83      2.01 o 
  -9   5   9       17.85       27.21      2.37 o 
  -8   5   9       74.60       57.50      2.45 o 
  -7   5   9        0.04        1.56      1.41 o 
  -6   5   9       34.31       31.59      1.43 o 
  -5   5   9       15.41        9.84      0.85 o 
  -4   5   9       19.26       23.19      3.74 o 
  -3   5   9      275.42      275.99      2.85 o 
  -2   5   9       34.34       38.46      1.72 o 
  -1   5   9      347.93      326.69      2.92 o 
   0   5   9      129.70      127.23      3.94 o 
   1   5   9       32.20       31.31      1.72 o 
   2   5   9       19.30       34.29      1.54 o 
   3   5   9       17.47       14.85      1.45 o 
   4   5   9        5.51        5.62      1.68 o 
 -10   6   9        4.51       10.18      3.01 o 
  -9   6   9      188.49      185.50      3.44 o 
  -8   6   9       31.64       32.96      2.21 o 
  -7   6   9       25.18       33.47      2.56 o 
  -6   6   9       17.70       18.23      1.73 o 
  -5   6   9        6.07        3.40      0.79 o 
  -4   6   9       75.53       72.40      5.55 o 
  -3   6   9      232.13      240.17      2.28 o 
  -2   6   9       83.62       75.93      1.98 o 
  -1   6   9       59.08       66.35      1.86 o 
   0   6   9       15.04       15.30      1.85 o 
   1   6   9       76.56       69.67      1.60 o 
   2   6   9       77.67       70.91      1.72 o 
   3   6   9        2.49        3.36      1.23 o 
   4   6   9        8.70        9.58      1.76 o 
 -10   7   9       25.43       30.18      2.55 o 
  -9   7   9       89.46      102.12      2.95 o 
  -8   7   9       82.60       81.12      1.62 o 
  -7   7   9       61.36       62.93      2.01 o 
  -6   7   9       33.42       26.47      1.51 o 
  -5   7   9        4.93        4.03      1.02 o 
  -4   7   9       64.62       63.92      3.62 o 
  -3   7   9      186.28      194.17      4.08 o 
  -2   7   9       99.74       81.79      1.98 o 
  -1   7   9        9.17        8.63      1.28 o 
   0   7   9        9.96       13.35      1.34 o 
   1   7   9       83.66       72.79      1.61 o 
   2   7   9       48.47       41.80      1.53 o 
   3   7   9       19.18       26.63      1.53 o 
   4   7   9       16.26       19.75      1.86 o 
 -10   8   9       47.64       46.25      2.56 o 
  -9   8   9      215.89      209.07      3.64 o 
  -8   8   9       83.04       78.64      1.90 o 
  -7   8   9       76.85       71.35      1.33 o 
  -6   8   9       16.05       17.20      0.98 o 
  -5   8   9       28.03       21.78      1.64 o 
  -4   8   9       39.10       43.83      3.08 o 
  -3   8   9      186.52      183.07     10.39 o 
  -2   8   9       71.53       67.41      2.90 o 
  -1   8   9        0.66        0.46      1.11 o 
   0   8   9       18.16       17.86      2.26 o 
   1   8   9       41.62       54.39      2.09 o 
   2   8   9       51.03       39.94      1.53 o 
   3   8   9       75.51       87.17      2.41 o 
   4   8   9       35.62       33.26      2.25 o 
 -10   9   9       16.42       27.56      4.23 o 
  -9   9   9       44.93       64.07      2.70 o 
  -8   9   9       41.85       40.93      2.17 o 
  -7   9   9        9.87        9.47      1.22 o 
  -6   9   9       17.60       19.10      0.96 o 
  -5   9   9        3.35        3.32      1.00 o 
  -4   9   9        7.63        7.03      1.28 o 
  -3   9   9      386.70      383.92      2.76 o 
  -2   9   9       23.99       27.98      1.58 o 
  -1   9   9       58.32       52.43      1.80 o 
   0   9   9       37.86       36.27      1.58 o 
   1   9   9       45.57       48.08      1.43 o 
   2   9   9        9.43       11.09      1.40 o 
   3   9   9       24.22       33.32      2.04 o 
   4   9   9        2.76        4.53      1.78 o 
 -10  10   9       29.20       33.49      2.62 o 
  -9  10   9       86.46       84.83      2.82 o 
  -8  10   9       20.85       20.33      1.91 o 
  -7  10   9       17.17       16.76      1.92 o 
  -6  10   9       25.76       23.26      1.31 o 
  -5  10   9        9.98        8.60      0.71 o 
  -4  10   9        2.17        4.58      2.14 o 
  -3  10   9      455.56      449.70      5.90 o 
  -2  10   9      148.70      132.80      2.38 o 
  -1  10   9       47.14       38.27      1.58 o 
   0  10   9       52.22       52.80      2.43 o 
   1  10   9        5.09        6.22      0.99 o 
   2  10   9        2.16        2.84      1.02 o 
   3  10   9        7.81       17.33      1.73 o 
   4  10   9       21.49       25.78      2.17 o 
 -10  11   9        7.20       11.87      2.04 o 
  -9  11   9       22.53       24.52      2.21 o 
  -8  11   9       63.81       60.01      2.44 o 
  -7  11   9       17.55       14.03      1.97 o 
  -6  11   9       36.20       28.09      1.14 o 
  -5  11   9       14.81       12.97      0.86 o 
  -4  11   9       65.94       51.68      2.93 o 
  -3  11   9       55.04       66.44      1.58 o 
  -2  11   9      290.26      248.33      3.02 o 
  -1  11   9       15.28       14.26      2.32 o 
   0  11   9      120.60      104.61      1.99 o 
   1  11   9       43.69       46.63      1.38 o 
   2  11   9       18.06       14.34      1.17 o 
   3  11   9       85.44       92.46      3.36 o 
   4  11   9        4.59        8.76      1.81 o 
  -9  12   9        4.43        5.60      1.84 o 
  -8  12   9       61.24       56.88      1.87 o 
  -7  12   9        9.46        8.06      1.26 o 
  -6  12   9       42.42       42.14      2.01 o 
  -5  12   9        1.48        1.04      0.77 o 
  -4  12   9      154.39      136.40      2.97 o 
  -3  12   9       43.41       50.88      1.80 o 
  -2  12   9       91.98       95.67      1.67 o 
  -1  12   9      111.26       94.53      1.80 o 
   0  12   9       33.24       35.80      1.26 o 
   1  12   9       32.91       41.79      1.38 o 
   2  12   9        6.48        5.48      1.06 o 
   3  12   9       14.05       16.46      1.67 o 
   4  12   9       67.88       56.86      2.52 o 
  -9  13   9        4.56        3.59      1.75 o 
  -8  13   9       56.84       49.67      2.36 o 
  -7  13   9       15.07       14.93      1.33 o 
  -6  13   9      115.40      108.98      1.53 o 
  -5  13   9        5.94        3.22      0.87 o 
  -4  13   9      212.08      188.14      2.53 o 
  -3  13   9       63.37       54.19      1.75 o 
  -2  13   9      146.98      133.81      3.76 o 
  -1  13   9       67.29       82.57      6.78 o 
   0  13   9       44.21       50.37      1.27 o 
   1  13   9      182.82      161.91      1.84 o 
   2  13   9       62.35       52.70      2.00 o 
   3  13   9       28.33       29.45      2.06 o 
   4  13   9       99.13       97.85      2.85 o 
  -9  14   9        2.66        2.95      1.75 o 
  -8  14   9       13.99       14.65      1.38 o 
  -7  14   9       51.67       45.88      1.99 o 
  -6  14   9       82.40       89.27      2.04 o 
  -5  14   9       48.15       41.08      2.21 o 
  -4  14   9       73.99       71.75      1.66 o 
  -3  14   9       10.34        7.59      0.72 o 
  -2  14   9       62.27       62.26      1.72 o 
  -1  14   9      359.72      315.62      2.96 o 
   0  14   9      143.40      122.51      1.69 o 
   1  14   9      163.31      163.44      2.26 o 
   2  14   9        4.44       10.74      1.44 o 
   3  14   9       25.45       24.76      1.95 o 
   4  14   9       57.06       56.15      2.51 o 
  -9  15   9        0.65       -0.38      2.90 o 
  -8  15   9        7.63        4.41      1.30 o 
  -7  15   9       19.03       23.62      1.53 o 
  -6  15   9        7.17       14.02      5.93 o 
  -5  15   9       76.09       66.40      1.66 o 
  -4  15   9       30.20       27.66      1.20 o 
  -3  15   9       94.74       73.75      1.18 o 
  -2  15   9       42.79       32.78      1.20 o 
  -1  15   9       63.78       81.43      3.53 o 
   0  15   9       53.14       56.02      2.26 o 
   1  15   9       61.38       64.20      2.98 o 
   2  15   9        5.78        9.89      1.44 o 
   3  15   9        3.81        3.89      1.58 o 
   4  15   9        1.14        0.93      2.32 o 
  -9  16   9       13.53       14.79      1.95 o 
  -8  16   9        2.76        0.91      1.29 o 
  -7  16   9        9.33       12.42      1.31 o 
  -6  16   9       52.01       48.23      1.99 o 
  -5  16   9       50.09       44.30      1.66 o 
  -4  16   9        3.83        1.63      0.87 o 
  -3  16   9      104.15       89.36      1.26 o 
  -2  16   9       25.84       22.72      0.75 o 
  -1  16   9       99.88       94.60      3.40 o 
   0  16   9       31.65       32.45      2.51 o 
   1  16   9       11.65       11.16      0.95 o 
   2  16   9       96.57       87.54      2.19 o 
   3  16   9        6.09        6.58      1.58 o 
  -9  17   9        5.58        6.10      1.78 o 
  -8  17   9       11.26       11.00      1.51 o 
  -7  17   9       25.13       20.74      1.48 o 
  -6  17   9       81.10       80.16      2.80 o 
  -5  17   9      185.36      166.96      2.26 o 
  -4  17   9        3.96        2.48      0.82 o 
  -3  17   9       29.82       28.33      1.15 o 
  -2  17   9       30.28       25.27      0.92 o 
  -1  17   9       37.04       38.93      1.89 o 
   0  17   9       50.98       54.64      1.90 o 
   1  17   9        9.18       13.28      1.26 o 
   2  17   9      103.77      101.67      2.29 o 
   3  17   9        1.89       -1.27      1.50 o 
  -9  18   9       14.24       10.34      2.14 o 
  -8  18   9        9.19        8.09      1.58 o 
  -7  18   9       81.70       71.17      1.90 o 
  -6  18   9       36.60       36.33      2.36 o 
  -5  18   9      171.06      147.34      4.00 o 
  -4  18   9       25.88       29.87      1.49 o 
  -3  18   9       28.99       22.33      1.02 o 
  -2  18   9       12.55       12.99      0.94 o 
  -1  18   9       72.79       74.83      1.10 o 
   0  18   9      115.98      119.03      3.40 o 
   1  18   9        5.78        6.40      1.22 o 
   2  18   9       15.58       19.29      2.55 o 
   3  18   9        4.35        4.15      1.85 o 
  -9  19   9        2.70        3.02      1.78 o 
  -8  19   9        0.27        1.24      1.33 o 
  -7  19   9       49.33       51.43      1.94 o 
  -6  19   9       82.44       87.99      2.05 o 
  -5  19   9       88.29       87.17      1.92 o 
  -4  19   9       63.43       70.97      1.69 o 
  -3  19   9       89.34       78.77      1.52 o 
  -2  19   9        0.21       -0.36      0.72 o 
  -1  19   9      118.57      110.92      2.96 o 
   0  19   9        6.62        9.78      1.10 o 
   1  19   9        9.31       10.78      1.19 o 
   2  19   9       10.30        9.55      1.47 o 
   3  19   9       14.58       14.51      1.97 o 
  -9  20   9       10.91       11.34      1.88 o 
  -8  20   9        9.58       11.68      1.48 o 
  -7  20   9       11.60        6.66      1.36 o 
  -6  20   9       50.73       61.83      1.92 o 
  -5  20   9       38.86       35.30      1.65 o 
  -4  20   9       21.59       17.41      1.26 o 
  -3  20   9      156.32      152.18      2.10 o 
  -2  20   9        6.95        6.07      0.73 o 
  -1  20   9       70.32       66.98      1.34 o 
   0  20   9       10.51        9.56      0.60 o 
   1  20   9       32.20       28.64      1.60 o 
   2  20   9        2.18        1.10      2.96 o 
   3  20   9        3.30        5.38      1.54 o 
  -8  21   9       66.41       63.20      2.07 o 
  -7  21   9        8.32        9.62      1.41 o 
  -6  21   9        4.20        8.87      1.93 o 
  -5  21   9       22.80       22.66      1.45 o 
  -4  21   9        3.44        5.80      1.28 o 
  -3  21   9      143.23      143.99      1.81 o 
  -2  21   9       25.82       24.32      1.14 o 
  -1  21   9       31.43       28.81      1.07 o 
   0  21   9       24.68       20.86      0.96 o 
   1  21   9        1.79        1.84      1.12 o 
   2  21   9       46.65       36.88      2.55 o 
   3  21   9       54.41       48.23      3.71 o 
  -8  22   9       29.12       31.72      1.89 o 
  -7  22   9        7.89        7.73      1.41 o 
  -6  22   9       23.06       19.29      1.63 o 
  -5  22   9       30.63       29.00      2.08 o 
  -4  22   9       36.89       35.37      2.71 o 
  -3  22   9       89.17       97.94      3.08 o 
  -2  22   9       30.43       21.28      1.06 o 
  -1  22   9        8.44        4.92      0.95 o 
   0  22   9        2.75        4.27      0.74 o 
   1  22   9       11.70       13.76      1.08 o 
   2  22   9        9.23       13.74      1.56 o 
   3  22   9       17.59       16.19      2.84 o 
  -8  23   9       15.21       13.06      1.54 o 
  -7  23   9       11.06       10.78      1.43 o 
  -6  23   9        4.30        3.77      1.24 o 
  -5  23   9       63.80       58.88      1.78 o 
  -4  23   9        2.57        5.28      1.19 o 
  -3  23   9       24.28       25.42      1.55 o 
  -2  23   9       12.08        9.06      1.68 o 
  -1  23   9       14.86       18.34      1.88 o 
   0  23   9        0.20        0.51      1.00 o 
   1  23   9       37.71       37.37      1.22 o 
   2  23   9        7.73       15.78      1.97 o 
  -8  24   9        1.34        0.52      1.41 o 
  -7  24   9        5.12        7.90      1.44 o 
  -6  24   9        4.65        3.40      1.58 o 
  -5  24   9       67.00       59.85      2.48 o 
  -4  24   9       16.36       13.21      1.67 o 
  -3  24   9       24.42       18.41      1.17 o 
  -2  24   9       12.08       11.61      1.84 o 
  -1  24   9        9.39       11.08      1.80 o 
   0  24   9        1.07       -0.54      1.02 o 
   1  24   9        7.25        9.11      2.01 o 
   2  24   9       52.60       52.92      2.00 o 
  -8  25   9        0.94        0.32      1.46 o 
  -7  25   9       10.17       10.01      1.50 o 
  -6  25   9        9.51       11.18      1.43 o 
  -5  25   9       20.48       17.22      1.43 o 
  -4  25   9        9.04        9.31      1.68 o 
  -3  25   9       29.99       24.87      2.15 o 
  -2  25   9       36.27       26.10      2.13 o 
  -1  25   9       13.07       11.32      1.80 o 
   0  25   9        0.41        0.70      1.00 o 
   1  25   9        5.73        5.68      1.88 o 
   2  25   9        7.57       11.37      1.51 o 
  -8  26   9        3.24        2.20      2.67 o 
  -7  26   9       12.15       12.84      1.55 o 
  -6  26   9       10.72       17.84      1.77 o 
  -5  26   9       31.00       31.20      1.56 o 
  -4  26   9       11.65        8.68      1.14 o 
  -3  26   9        5.42        6.47      0.97 o 
  -2  26   9       15.63        9.82      1.97 o 
  -1  26   9        4.43        3.69      1.76 o 
   0  26   9       12.96       11.67      1.97 o 
   1  26   9       11.03        7.48      1.92 o 
   2  26   9       10.47       13.88      1.44 o 
  -7  27   9        9.33       13.13      1.60 o 
  -6  27   9       37.59       40.83      2.91 o 
  -5  27   9       30.54       30.16      1.62 o 
  -4  27   9        6.91        3.86      1.21 o 
  -3  27   9       33.86       37.60      1.28 o 
  -2  27   9        1.21       -0.84      1.67 o 
  -1  27   9       15.38       20.50      3.30 o 
   0  27   9       12.35       11.31      1.84 o 
   1  27   9        1.11        0.90      1.84 o 
   2  27   9        5.62        6.84      1.35 o 
  -7  28   9       22.71       24.32      2.18 o 
  -6  28   9       28.61       36.56      3.59 o 
  -5  28   9       15.37       12.14      1.35 o 
  -4  28   9       21.89       20.33      2.17 o 
  -3  28   9       59.80       65.36      2.66 o 
  -2  28   9        0.17        0.59      1.72 o 
  -1  28   9       15.49       18.01      2.09 o 
   0  28   9        1.65        0.70      1.88 o 
   1  28   9        7.58        9.88      1.92 o 
  -7  29   9       52.96       55.93      2.47 o 
  -6  29   9       36.09       46.67      1.92 o 
  -5  29   9        8.36        7.13      2.53 o 
  -4  29   9       12.09       11.98      2.06 o 
  -3  29   9      103.46      109.31      5.04 o 
  -2  29   9       17.24       17.67      2.01 o 
  -1  29   9       35.88       39.02      4.35 o 
   0  29   9        0.58        0.59      1.83 o 
   1  29   9        4.06        2.67      2.90 o 
  -6  30   9       71.40       83.91      3.31 o 
  -5  30   9       47.38       49.98      1.81 o 
  -4  30   9        8.56        8.05      1.24 o 
  -3  30   9       60.17       64.77      2.74 o 
  -2  30   9       52.47       49.80      2.66 o 
  -1  30   9       20.79       30.52      2.41 o 
   0  30   9       20.43       21.90      2.25 o 
   1  30   9        0.52        1.62      2.90 o 
  -6  31   9       42.81       47.06      2.90 o 
  -5  31   9       65.20       72.58      2.00 o 
  -4  31   9       10.88       10.45      1.39 o 
  -3  31   9       19.58       20.73      2.38 o 
  -2  31   9       40.46       46.26      2.66 o 
  -1  31   9       18.85       13.89      3.01 o 
   0  31   9        9.86       14.02      3.13 o 
  -6  32   9        1.89        2.32      2.09 o 
  -5  32   9       24.98       29.85      1.82 o 
  -4  32   9        4.52        3.76      1.19 o 
  -3  32   9        9.82        9.58      1.84 o 
  -2  32   9       80.28       86.86      2.90 o 
  -1  32   9        3.75        3.48      2.90 o 
   0  32   9        6.79        3.59      2.90 o 
  -5  33   9        4.70        4.52      1.85 o 
  -4  33   9        3.26        2.67      1.97 o 
  -3  33   9        8.05        7.16      2.61 o 
  -2  33   9      107.02      132.82      4.75 o 
  -1  33   9       13.50       18.20      3.25 o 
  -5  34   9       12.29       11.24      1.97 o 
  -3  34   9        6.76        3.48      2.90 o 
  -2  34   9       59.89       74.06      4.29 o 
  -1  34   9       40.27       44.16      3.94 o 
  -2  35   9       26.08       28.86      3.36 o 
  -9   0  10       21.22       18.43      2.90 o 
  -8   0  10        2.20        2.90      2.32 o 
  -7   0  10        0.52        1.74      2.09 o 
  -6   0  10       10.86        9.85      2.09 o 
  -5   0  10      107.68      100.81      2.16 o 
  -4   0  10       51.16       54.59      2.05 o 
  -3   0  10       63.69       54.01      2.90 o 
  -2   0  10       17.22       14.49      2.20 o 
   0   0  10       29.84       81.94      3.01 o 
   1   0  10       38.80       39.52      2.90 o 
   2   0  10        0.40        8.92      2.20 o 
   3   0  10       37.99       29.67      3.13 o 
  -9   1  10       32.43       25.39      2.17 o 
  -8   1  10        1.61        0.31      1.60 o 
  -7   1  10       15.09       10.84      1.64 o 
  -6   1  10       16.22       15.25      1.56 o 
  -5   1  10       64.07       63.81      1.37 o 
  -4   1  10       65.69       66.55      1.47 o 
  -3   1  10        6.16       10.15      1.39 o 
  -2   1  10       19.39       22.89      1.67 o 
  -1   1  10      186.47      178.20      2.66 o 
   0   1  10      370.76      343.40      3.40 o 
   1   1  10        5.87        7.37      1.60 o 
   2   1  10      105.90       84.20      2.46 o 
   3   1  10        2.38        7.95      1.68 o 
  -9   2  10       22.32       19.86      2.49 o 
  -8   2  10        7.72        6.67      1.72 o 
  -7   2  10        9.14        7.77      1.56 o 
  -6   2  10       15.04       10.26      1.12 o 
  -5   2  10       69.21       74.39      1.72 o 
  -4   2  10       59.71       62.22      1.43 o 
  -3   2  10       45.87       43.72      5.10 o 
  -2   2  10       61.78       55.27      1.96 o 
  -1   2  10      119.28      143.75      2.49 o 
   0   2  10       50.94      110.45      3.59 o 
   1   2  10       48.29       46.25      2.08 o 
   2   2  10       63.59       77.02      2.41 o 
   3   2  10       37.45       32.00      2.17 o 
  -9   3  10       40.69       33.49      2.42 o 
  -8   3  10        9.93       15.37      1.97 o 
  -7   3  10        7.00        6.26      1.56 o 
  -6   3  10        0.71        0.60      1.04 o 
  -5   3  10      104.03       97.42      2.74 o 
  -4   3  10       23.02       27.85      2.11 o 
  -3   3  10      166.59      161.16      2.61 o 
  -2   3  10       43.93       40.08      1.84 o 
  -1   3  10      418.28      370.58      3.39 o 
   0   3  10      360.08      317.67      5.10 o 
   1   3  10       37.00       37.52      1.92 o 
   2   3  10      102.86      100.95      2.57 o 
   3   3  10        2.82        5.03      1.43 o 
  -9   4  10       18.66       23.28      2.13 o 
  -8   4  10       50.61       49.90      3.53 o 
  -7   4  10        1.27       -0.81      1.43 o 
  -6   4  10       13.65       11.15      1.17 o 
  -5   4  10       79.86       84.29      1.47 o 
  -4   4  10       49.18       57.79      2.94 o 
  -3   4  10      149.57      154.91      2.49 o 
  -2   4  10       35.60       43.13      1.88 o 
  -1   4  10      153.54      163.56      6.49 o 
   0   4  10       88.95       98.57      3.07 o 
   1   4  10       13.95       14.57      1.63 o 
   2   4  10       48.17       59.00      2.24 o 
   3   4  10       33.21       29.74      1.78 o 
  -9   5  10       57.30       58.97      4.11 o 
  -8   5  10       75.11       74.53      2.96 o 
  -7   5  10        4.35        6.31      1.55 o 
  -6   5  10       23.57       24.63      1.48 o 
  -5   5  10       22.38       22.17      1.34 o 
  -4   5  10      136.49      121.86      3.65 o 
  -3   5  10      280.09      278.44      6.08 o 
  -2   5  10       17.99       37.42      2.96 o 
  -1   5  10       92.60      109.68      2.19 o 
   0   5  10       11.33       24.98      1.75 o 
   1   5  10        1.16        2.81      1.39 o 
   2   5  10       57.06       55.64      2.17 o 
   3   5  10        6.01        9.78      1.44 o 
  -9   6  10       30.44       39.73      2.49 o 
  -8   6  10       87.10       89.23      3.88 o 
  -7   6  10       33.03       29.62      2.04 o 
  -6   6  10        3.40        3.57      1.11 o 
  -5   6  10       10.84        7.96      2.34 o 
  -4   6  10       84.76       68.99      1.77 o 
  -3   6  10        3.34       23.53      2.78 o 
  -2   6  10      249.08      250.27      2.89 o 
  -1   6  10      172.46      162.13      2.53 o 
   0   6  10       23.93       19.44      1.64 o 
   1   6  10        8.58       10.09      1.56 o 
   2   6  10        7.49       11.50      1.31 o 
   3   6  10        0.36        9.81      1.44 o 
  -9   7  10       32.59       34.44      2.37 o 
  -8   7  10       50.35       51.61      2.41 o 
  -7   7  10       31.67       30.50      2.13 o 
  -6   7  10        9.02        9.25      1.15 o 
  -5   7  10       28.07       19.60      1.88 o 
  -4   7  10       46.21       48.69      1.92 o 
  -3   7  10      128.05      119.98      2.01 o 
  -2   7  10      140.64      151.36      5.51 o 
  -1   7  10       69.83       64.86      1.98 o 
   0   7  10       17.39       17.22      1.85 o 
   1   7  10       17.36       26.42      1.83 o 
   2   7  10        3.61        6.14      1.78 o 
   3   7  10       69.36       61.36      1.89 o 
  -9   8  10        5.40        5.77      1.76 o 
  -8   8  10       12.79       14.65      1.83 o 
  -7   8  10        9.93       16.36      1.34 o 
  -6   8  10       44.50       43.03      1.59 o 
  -5   8  10       21.56       14.37      1.22 o 
  -4   8  10       33.11       37.37      2.77 o 
  -3   8  10       61.76       56.05      1.67 o 
  -2   8  10      288.40      268.30      2.90 o 
  -1   8  10       34.61       34.99      1.84 o 
   0   8  10       10.42       13.52      1.45 o 
   1   8  10       64.79       53.13      1.98 o 
   2   8  10        0.13       -1.15      1.15 o 
   3   8  10        4.35       10.23      1.75 o 
  -9   9  10        2.15        0.68      1.76 o 
  -8   9  10       17.24       19.35      1.84 o 
  -7   9  10        4.05        7.69      1.29 o 
  -6   9  10       55.54       52.11      1.63 o 
  -5   9  10       13.77       18.65      1.36 o 
  -4   9  10       55.58       49.80      3.78 o 
  -3   9  10       34.69       40.09      1.55 o 
  -2   9  10       57.01       71.26      1.98 o 
  -1   9  10       22.60       25.48      1.64 o 
   0   9  10       72.55       68.11      1.98 o 
   1   9  10        5.08        6.88      1.45 o 
   2   9  10        2.59        4.16      1.22 o 
   3   9  10       10.30        9.77      1.75 o 
  -9  10  10        0.63       -0.47      2.38 o 
  -8  10  10       19.05       19.66      1.98 o 
  -7  10  10       19.85       23.89      2.41 o 
  -6  10  10       49.24       37.83      2.01 o 
  -5  10  10       51.90       49.65      1.82 o 
  -4  10  10       19.04       25.21      1.54 o 
  -3  10  10       85.11       81.60      1.75 o 
  -2  10  10       74.69       75.98      2.61 o 
  -1  10  10       12.45       14.55      1.48 o 
   0  10  10       12.07       28.82      1.78 o 
   1  10  10        9.16        7.08      1.45 o 
   2  10  10        5.59        3.67      1.18 o 
   3  10  10        1.55        5.76      1.75 o 
  -9  11  10        0.18        1.49      1.84 o 
  -8  11  10       56.77       62.43      2.22 o 
  -7  11  10       44.01       41.14      1.18 o 
  -6  11  10       34.00       31.61      1.53 o 
  -5  11  10      117.77      104.15      3.01 o 
  -4  11  10       93.95       85.82      2.69 o 
  -3  11  10       21.17       21.61      1.35 o 
  -2  11  10        2.86        3.80      1.28 o 
  -1  11  10       40.74       54.08      3.94 o 
   0  11  10      113.92       96.18      4.17 o 
   1  11  10       28.63       30.97      1.67 o 
   2  11  10       26.91       24.36      1.51 o 
   3  11  10       37.56       47.01      2.36 o 
  -9  12  10       17.47       13.46      2.00 o 
  -8  12  10       61.43       67.63      2.57 o 
  -7  12  10       48.38       48.54      2.78 o 
  -6  12  10       37.44       35.10      1.20 o 
  -5  12  10       48.20       50.24      1.82 o 
  -4  12  10       59.73       59.85      1.64 o 
  -3  12  10        4.85        7.73      1.12 o 
  -2  12  10        9.39       10.72      1.17 o 
  -1  12  10      241.75      222.04      5.80 o 
   0  12  10       16.63       18.52      1.56 o 
   1  12  10       33.33       38.05      1.45 o 
   2  12  10       15.67       22.79      1.46 o 
   3  12  10       63.60       76.86      2.59 o 
  -9  13  10       18.30       23.68      2.13 o 
  -8  13  10       29.77       38.90      3.36 o 
  -7  13  10       59.01       59.55      1.74 o 
  -6  13  10       12.16       11.28      0.80 o 
  -5  13  10       19.95       16.95      1.54 o 
  -4  13  10       41.22       36.67      1.46 o 
  -3  13  10       60.91       61.29      1.77 o 
  -2  13  10       35.33       31.19      1.39 o 
  -1  13  10       88.16       95.54      2.02 o 
   0  13  10        3.36        7.07      1.28 o 
   1  13  10        8.04       11.08      1.24 o 
   2  13  10       39.87       40.25      3.13 o 
   3  13  10        4.98       10.67      1.84 o 
  -9  14  10        9.29       10.55      2.32 o 
  -8  14  10       52.63       53.08      2.42 o 
  -7  14  10       73.96       80.41      3.63 o 
  -6  14  10       13.93       14.28      1.00 o 
  -5  14  10        5.54        6.29      0.73 o 
  -4  14  10       20.53       16.98      1.26 o 
  -3  14  10       36.74       43.69      1.58 o 
  -2  14  10        0.02        2.06      1.04 o 
  -1  14  10       20.00       28.05      1.56 o 
   0  14  10       70.41       65.32      1.84 o 
   1  14  10       40.21       37.71      1.49 o 
   2  14  10       86.24       97.30      2.42 o 
   3  14  10       56.59       62.70      3.25 o 
  -9  15  10       22.83       23.90      2.14 o 
  -8  15  10       27.89       33.14      3.71 o 
  -7  15  10       53.42       54.54      1.81 o 
  -6  15  10       32.61       33.02      1.37 o 
  -5  15  10       30.65       27.53      1.08 o 
  -4  15  10       11.70       11.74      0.78 o 
  -3  15  10       41.00       38.60      1.50 o 
  -2  15  10       26.22       22.93      1.34 o 
  -1  15  10       47.96       50.63      1.85 o 
   0  15  10       42.18       50.84      1.84 o 
   1  15  10        3.49        7.52      1.08 o 
   2  15  10       20.76       31.96      2.09 o 
  -9  16  10       26.31       29.22      2.42 o 
  -8  16  10       64.90       63.00      2.47 o 
  -7  16  10        2.75        7.85      1.44 o 
  -6  16  10       54.99       48.43      2.75 o 
  -5  16  10       26.03       26.39      1.10 o 
  -4  16  10       41.76       36.47      1.56 o 
  -3  16  10       53.18       46.60      1.45 o 
  -2  16  10       28.69       30.82      1.39 o 
  -1  16  10       30.48       25.76      1.36 o 
   0  16  10       69.08       63.72      3.65 o 
   1  16  10        1.74       10.05      1.08 o 
   2  16  10       19.08       18.55      1.69 o 
  -8  17  10       54.60       57.40      2.97 o 
  -7  17  10       29.55       27.27      1.73 o 
  -6  17  10       14.62       14.23      2.53 o 
  -5  17  10       21.12       23.76      1.29 o 
  -4  17  10        7.96        8.97      0.78 o 
  -3  17  10       41.53       28.14      0.73 o 
  -2  17  10        8.76       10.60      1.09 o 
  -1  17  10       23.03       21.98      1.24 o 
   0  17  10       12.10       13.21      1.97 o 
   1  17  10      151.41      132.84      2.42 o 
   2  17  10        0.76        1.97      1.52 o 
  -8  18  10       26.97       28.43      2.74 o 
  -7  18  10       52.24       50.82      1.98 o 
  -6  18  10        0.73        1.42      1.62 o 
  -5  18  10       65.37       62.41      1.75 o 
  -4  18  10        2.33        4.66      1.10 o 
  -3  18  10       25.38       22.92      0.80 o 
  -2  18  10       28.18       28.87      2.13 o 
  -1  18  10        7.14        9.53      1.05 o 
   0  18  10        1.91        3.52      1.14 o 
   1  18  10       16.31       33.54      1.78 o 
   2  18  10       15.49       15.20      2.14 o 
  -8  19  10        1.40        2.44      1.41 o 
  -7  19  10       30.13       35.30      2.64 o 
  -6  19  10        4.53        4.80      1.28 o 
  -5  19  10       51.08       50.91      1.74 o 
  -4  19  10       19.11       22.52      1.20 o 
  -3  19  10       16.55       12.73      0.88 o 
  -2  19  10       98.94       97.54      1.47 o 
  -1  19  10       61.62       60.36      1.43 o 
   0  19  10        4.15        4.27      1.76 o 
   1  19  10       42.34       63.83      2.05 o 
   2  19  10       31.70       27.98      1.99 o 
  -8  20  10        7.69        9.89      1.57 o 
  -7  20  10       14.96       14.95      1.51 o 
  -6  20  10       16.19       16.35      1.48 o 
  -5  20  10       36.12       36.64      1.58 o 
  -4  20  10       20.99       25.00      2.75 o 
  -3  20  10        2.40        1.99      0.82 o 
  -2  20  10       35.03       35.93      0.83 o 
  -1  20  10       51.82       56.56      4.46 o 
   0  20  10        0.68       -0.50      1.76 o 
   1  20  10      110.08      113.13      2.23 o 
   2  20  10        3.89        4.33      1.56 o 
  -8  21  10       56.66       61.44      2.11 o 
  -7  21  10        2.23        1.26      1.69 o 
  -6  21  10        7.32        8.34      1.36 o 
  -5  21  10       15.79       18.82      1.84 o 
  -4  21  10        0.37        0.72      1.59 o 
  -3  21  10        1.72        2.09      0.75 o 
  -2  21  10       37.05       29.88      0.99 o 
  -1  21  10      141.29      128.49      3.11 o 
   0  21  10        7.65       11.65      2.01 o 
   1  21  10        8.09       14.44      2.03 o 
   2  21  10        3.14        1.04      1.74 o 
  -8  22  10       74.39       91.80      2.39 o 
  -7  22  10        5.83        5.65      1.66 o 
  -6  22  10        2.06        2.65      1.70 o 
  -5  22  10       14.99       19.13      1.45 o 
  -4  22  10        6.79       10.80      1.40 o 
  -3  22  10        0.23       -0.99      0.99 o 
  -2  22  10        8.19        6.64      1.18 o 
  -1  22  10       40.60       46.07      2.09 o 
   0  22  10       11.84       19.47      2.09 o 
   1  22  10        4.52        3.60      1.19 o 
  -7  23  10       11.89       15.58      2.36 o 
  -6  23  10        9.44        8.72      1.41 o 
  -5  23  10       12.55       16.60      1.43 o 
  -4  23  10       48.13       45.42      2.35 o 
  -3  23  10        0.01       -1.03      1.03 o 
  -2  23  10        7.03        9.19      1.76 o 
  -1  23  10        3.34        5.16      0.97 o 
   0  23  10        3.81        6.49      1.15 o 
   1  23  10        0.06       -0.42      1.24 o 
  -7  24  10       32.93       43.96      2.42 o 
  -6  24  10       31.22       26.33      2.08 o 
  -5  24  10       13.98       17.56      1.68 o 
  -4  24  10       27.96       34.08      2.11 o 
  -3  24  10       10.62        9.76      1.02 o 
  -2  24  10      110.66      107.23      5.27 o 
  -1  24  10       15.04       19.57      2.14 o 
   0  24  10       18.20       21.85      2.90 o 
   1  24  10        3.75        8.51      1.45 o 
  -7  25  10       80.10       73.01      4.73 o 
  -6  25  10       23.41       22.64      2.08 o 
  -5  25  10       14.70       15.12      1.35 o 
  -4  25  10       17.89       21.23      1.36 o 
  -3  25  10        8.30        6.35      1.80 o 
  -2  25  10       91.92      106.72      4.64 o 
  -1  25  10        7.94        9.85      2.05 o 
   0  25  10        0.73        0.24      2.14 o 
   1  25  10       14.39       16.34      1.60 o 
  -7  26  10       39.40       40.95      2.69 o 
  -6  26  10       21.63       20.84      1.60 o 
  -5  26  10       32.12       31.14      1.65 o 
  -4  26  10        8.04       11.66      2.06 o 
  -3  26  10        0.08       -2.14      2.14 o 
  -2  26  10       92.72       97.30      3.07 o 
  -1  26  10        0.16        0.79      1.80 o 
   0  26  10        1.74        1.04      2.78 o 
  -6  27  10        5.60        7.29      1.83 o 
  -5  27  10       38.52       37.15      2.86 o 
  -4  27  10       26.45       27.12      1.45 o 
  -3  27  10        5.17        5.88      1.76 o 
  -2  27  10       25.49       34.11      2.58 o 
  -1  27  10        1.47        3.07      2.14 o 
   0  27  10       10.77        9.97      3.01 o 
  -6  28  10        4.00        5.60      1.45 o 
  -5  28  10       35.60       32.42      1.69 o 
  -4  28  10       34.81       44.54      2.53 o 
  -3  28  10        2.05       -1.24      1.80 o 
  -2  28  10       34.19       38.47      2.66 o 
  -1  28  10       28.12       24.22      3.36 o 
   0  28  10       44.41       37.78      3.82 o 
  -6  29  10        3.61        1.81      1.85 o 
  -5  29  10       16.80       15.84      1.41 o 
  -4  29  10       21.50       29.28      2.49 o 
  -3  29  10        1.85        2.50      1.91 o 
  -2  29  10       61.65       63.05      4.06 o 
  -1  29  10       49.64       63.98      4.17 o 
  -5  30  10        1.59        1.72      1.42 o 
  -4  30  10       16.93       19.47      3.25 o 
  -3  30  10        2.97        2.09      2.78 o 
  -2  30  10       31.08       40.10      3.82 o 
  -1  30  10       34.23       51.23      4.06 o 
  -4  31  10       23.37       23.88      3.36 o 
  -3  31  10        7.53        8.23      3.01 o 
  -2  31  10       13.65       17.50      3.25 o 
  -9   0  11       13.63       20.28      3.01 o 
  -8   0  11        6.46        3.82      2.43 o 
  -7   0  11        0.09        1.04      2.09 o 
  -6   0  11        1.18        2.09      2.09 o 
  -5   0  11       54.46       48.70      2.03 o 
  -4   0  11       31.45       32.37      1.91 o 
  -3   0  11       53.02       59.80      2.78 o 
  -2   0  11       12.04       11.24      2.09 o 
  -1   0  11        1.96        2.55      2.09 o 
   0   0  11       22.22       60.27      3.01 o 
   1   0  11        6.15        6.14      2.32 o 
   2   0  11        0.34        9.85      2.55 o 
  -9   1  11       26.78       28.67      2.42 o 
  -8   1  11        4.48        6.22      1.72 o 
  -7   1  11       11.40       11.53      1.91 o 
  -6   1  11        7.55       10.59      1.60 o 
  -5   1  11       27.71       28.20      1.25 o 
  -4   1  11       64.34       56.42      1.52 o 
  -3   1  11        1.89        4.93      1.39 o 
  -2   1  11       10.36       14.66      1.60 o 
  -1   1  11        1.53        2.32      1.39 o 
   0   1  11      200.24      191.90      3.82 o 
   1   1  11        6.14        2.78      1.64 o 
   2   1  11       48.66       39.57      2.17 o 
  -9   2  11       16.50       14.46      2.05 o 
  -8   2  11       11.25        9.95      1.76 o 
  -7   2  11       10.46       12.07      1.72 o 
  -6   2  11       20.47       29.87      1.92 o 
  -5   2  11       37.09       39.64      1.94 o 
  -4   2  11       29.47       30.13      1.51 o 
  -3   2  11        1.84        1.53      1.35 o 
  -2   2  11       49.34       45.26      1.88 o 
  -1   2  11        5.30        6.90      1.48 o 
   0   2  11       48.20       73.51      3.82 o 
   1   2  11        0.85        6.13      1.60 o 
   2   2  11        4.72        8.90      1.76 o 
  -9   3  11        7.97       10.09      1.97 o 
  -8   3  11       13.32       10.63      1.80 o 
  -7   3  11       17.67       19.38      1.84 o 
  -6   3  11       40.53       49.63      2.25 o 
  -5   3  11       27.35       29.02      2.56 o 
  -4   3  11       25.62       21.36      2.11 o 
  -3   3  11       11.86        6.32      1.48 o 
  -2   3  11        0.77        2.74      1.43 o 
  -1   3  11        0.80        4.35      1.48 o 
   0   3  11        5.06       15.68      1.72 o 
   1   3  11       75.37       71.03      3.01 o 
   2   3  11        3.03        5.51      1.72 o 
  -9   4  11        0.77        0.25      2.09 o 
  -8   4  11       14.87       13.32      1.84 o 
  -7   4  11       33.72       37.86      2.32 o 
  -6   4  11      107.84      109.97      2.58 o 
  -5   4  11       61.91       52.56      1.69 o 
  -4   4  11       26.51       27.10      1.54 o 
  -3   4  11        2.66        6.19      1.47 o 
  -2   4  11        5.87        4.52      1.43 o 
  -1   4  11       12.82       10.41      1.47 o 
   0   4  11       66.48       52.50      2.43 o 
   1   4  11        6.98       10.61      1.67 o 
   2   4  11        7.69        6.03      1.80 o 
  -9   5  11        4.73        4.10      1.84 o 
  -8   5  11        8.62       11.99      1.80 o 
  -7   5  11       30.32       34.32      2.13 o 
  -6   5  11       30.02       35.73      1.60 o 
  -5   5  11       12.18       12.72      1.24 o 
  -4   5  11      118.17      114.03      2.06 o 
  -3   5  11       16.40       15.52      1.55 o 
  -2   5  11        7.49        6.82      1.47 o 
  -1   5  11        3.51        9.87      1.55 o 
   0   5  11       20.02       22.11      1.84 o 
   1   5  11       19.85       13.95      1.67 o 
   2   5  11        0.62        0.28      1.63 o 
  -9   6  11       10.36       13.48      1.92 o 
  -8   6  11       12.92       14.06      1.88 o 
  -7   6  11       29.97       39.12      5.27 o 
  -6   6  11       20.89       22.37      1.53 o 
  -5   6  11       16.07       14.27      1.31 o 
  -4   6  11      111.61       99.71      2.01 o 
  -3   6  11       13.78       17.31      1.40 o 
  -2   6  11        6.28        4.93      1.43 o 
  -1   6  11       47.14       43.69      3.01 o 
   0   6  11        5.06        3.18      1.47 o 
   1   6  11       15.85       16.89      1.73 o 
   2   6  11        6.56        5.06      1.67 o 
  -9   7  11       40.03       47.37      2.46 o 
  -8   7  11       14.70       12.17      1.83 o 
  -7   7  11       40.45       34.97      2.11 o 
  -6   7  11       12.59       12.88      1.31 o 
  -5   7  11       13.84       10.46      1.24 o 
  -4   7  11       24.31       31.90      1.57 o 
  -3   7  11        0.76        3.91      1.24 o 
  -2   7  11       11.79       10.62      1.53 o 
  -1   7  11        9.47       10.98      1.50 o 
   0   7  11        4.19        3.85      1.42 o 
   1   7  11       23.79       21.55      1.88 o 
   2   7  11       19.44       12.09      1.83 o 
  -9   8  11       50.78       64.19      2.66 o 
  -8   8  11        5.60        3.42      1.91 o 
  -7   8  11       41.26       42.59      2.32 o 
  -6   8  11       22.89       24.91      1.60 o 
  -5   8  11        0.77       -0.27      1.11 o 
  -4   8  11       27.77       38.11      1.60 o 
  -3   8  11       12.08       17.90      1.40 o 
  -2   8  11       18.31       19.94      7.01 o 
  -1   8  11        8.84       10.49      1.48 o 
   0   8  11       56.61       53.66      2.11 o 
   1   8  11       11.28       14.47      1.70 o 
   2   8  11        5.18       13.30      1.78 o 
  -9   9  11       51.73       57.78      5.10 o 
  -8   9  11        5.43        7.67      1.75 o 
  -7   9  11       53.95       53.03      2.41 o 
  -6   9  11       11.59       11.16      1.33 o 
  -5   9  11        0.42       -1.11      1.11 o 
  -4   9  11      114.68      112.73      2.31 o 
  -3   9  11       10.11       14.23      1.33 o 
  -2   9  11        5.67        5.16      1.45 o 
  -1   9  11       46.85       40.35      1.84 o 
   0   9  11       31.83       39.22      1.98 o 
   1   9  11        5.49       10.91      1.64 o 
   2   9  11       18.90       17.42      2.03 o 
  -8  10  11        1.42        1.45      1.70 o 
  -7  10  11       21.88       18.95      1.86 o 
  -6  10  11       32.10       24.56      2.11 o 
  -5  10  11        3.44        2.19      1.19 o 
  -4  10  11       17.58       23.69      1.53 o 
  -3  10  11        8.41       13.45      1.29 o 
  -2  10  11       22.37       23.07      1.75 o 
  -1  10  11       12.73       18.29      1.70 o 
   0  10  11       37.21       35.34      1.95 o 
   1  10  11       31.68       38.35      2.06 o 
   2  10  11       32.63       35.76      2.14 o 
  -8  11  11        8.21        8.09      1.83 o 
  -7  11  11        7.76        9.11      1.75 o 
  -6  11  11       41.49       39.61      2.04 o 
  -5  11  11        4.15        4.89      1.19 o 
  -4  11  11       15.64       14.80      1.31 o 
  -3  11  11       81.00       78.02      1.81 o 
  -2  11  11       14.23       11.90      1.29 o 
  -1  11  11       34.75       36.29      3.13 o 
   0  11  11        2.37        7.28      1.48 o 
   1  11  11       13.71       17.25      1.67 o 
  -8  12  11        9.04       12.18      1.86 o 
  -7  12  11       42.12       43.62      1.88 o 
  -6  12  11       63.16       58.28      1.85 o 
  -5  12  11       17.62       17.17      1.33 o 
  -4  12  11       32.99       40.74      1.65 o 
  -3  12  11        0.83        5.68      2.43 o 
  -2  12  11       25.69       24.90      1.78 o 
  -1  12  11       14.22       22.55      3.88 o 
   0  12  11       47.04       45.51      3.25 o 
   1  12  11       56.72       56.77      2.14 o 
  -8  13  11       24.17       24.48      2.11 o 
  -7  13  11       73.32       76.69      2.82 o 
  -6  13  11       29.09       36.28      1.71 o 
  -5  13  11       19.80       22.43      1.46 o 
  -4  13  11      116.98      111.16      2.84 o 
  -3  13  11       66.16       73.23      1.81 o 
  -2  13  11       38.36       27.37      1.53 o 
  -1  13  11      112.66       91.83      3.77 o 
   0  13  11       34.76       48.00      1.97 o 
   1  13  11       10.71       27.69      5.33 o 
  -8  14  11       26.01       29.18      2.36 o 
  -7  14  11       61.55       68.41      3.37 o 
  -6  14  11        7.73       11.58      1.77 o 
  -5  14  11        4.61        2.88      1.23 o 
  -4  14  11       35.10       40.47      1.72 o 
  -3  14  11      153.87      148.69      2.19 o 
  -2  14  11       24.70       18.66      1.41 o 
  -1  14  11       17.82       21.73      1.73 o 
   0  14  11      110.90      110.39      2.36 o 
   1  14  11       23.46       25.29      1.95 o 
  -8  15  11       19.34       16.66      2.03 o 
  -7  15  11       15.10       18.02      1.71 o 
  -6  15  11        5.90        8.60      1.36 o 
  -5  15  11        0.46        0.12      1.19 o 
  -4  15  11       62.54       61.12      1.73 o 
  -3  15  11       19.04       40.29      1.85 o 
  -2  15  11        3.13        4.48      1.48 o 
  -1  15  11        8.77       13.79      1.28 o 
   0  15  11       71.13       77.38      2.12 o 
   1  15  11       31.61       28.98      1.97 o 
  -8  16  11       20.28       22.34      2.11 o 
  -7  16  11        9.77       12.15      1.48 o 
  -6  16  11       18.27       23.29      1.57 o 
  -5  16  11        2.46        0.93      1.97 o 
  -4  16  11       11.99       12.52      1.26 o 
  -3  16  11       62.93       63.71      1.80 o 
  -2  16  11       19.56       19.37      1.41 o 
  -1  16  11       45.75       40.48      2.27 o 
   0  16  11       59.67       61.00      2.26 o 
   1  16  11        3.36       11.01      2.90 o 
  -8  17  11       25.92       29.15      3.13 o 
  -7  17  11       52.48       50.21      1.94 o 
  -6  17  11       23.35       22.40      1.60 o 
  -5  17  11        2.71        2.78      1.48 o 
  -4  17  11       14.21        9.84      1.23 o 
  -3  17  11       22.88       25.62      1.46 o 
  -2  17  11       49.04       49.45      1.58 o 
  -1  17  11       19.56       19.36      1.43 o 
   0  17  11        2.84        4.42      1.31 o 
   1  17  11       29.00       29.21      3.48 o 
  -7  18  11       61.59       60.35      2.02 o 
  -6  18  11       21.01       22.69      1.13 o 
  -5  18  11       13.48       14.91      2.09 o 
  -4  18  11        5.40        2.45      1.75 o 
  -3  18  11       35.49       31.94      1.71 o 
  -2  18  11        3.10        8.51      1.18 o 
  -1  18  11        7.71        5.49      1.13 o 
   0  18  11       12.77       16.46      2.90 o 
  -7  19  11       34.79       41.72      1.96 o 
  -6  19  11        0.17        2.94      1.30 o 
  -5  19  11        0.36        1.14      0.75 o 
  -4  19  11        9.12        7.56      1.92 o 
  -3  19  11        8.04       13.87      1.47 o 
  -2  19  11        3.45        8.48      1.37 o 
  -1  19  11        3.82        9.76      1.92 o 
   0  19  11        2.31        3.48      2.78 o 
  -7  20  11       27.33       39.17      3.14 o 
  -6  20  11       14.36       18.86      1.77 o 
  -5  20  11       27.13       30.06      1.17 o 
  -4  20  11       25.76       25.87      1.49 o 
  -3  20  11       38.23       43.84      2.07 o 
  -2  20  11       18.35       23.89      2.13 o 
  -1  20  11       35.41       38.05      5.51 o 
   0  20  11       28.10       28.51      3.36 o 
  -7  21  11       10.47       20.08      1.67 o 
  -6  21  11       19.26       22.30      2.25 o 
  -5  21  11       11.79       23.66      2.60 o 
  -4  21  11       19.33       18.08      0.98 o 
  -3  21  11        7.45        9.64      1.19 o 
  -2  21  11       10.69       10.83      2.01 o 
  -1  21  11       86.24       74.61      2.91 o 
   0  21  11       21.49       16.81      3.13 o 
  -7  22  11        0.21        1.91      1.44 o 
  -6  22  11        6.20        7.96      1.43 o 
  -5  22  11       21.58       29.02      1.87 o 
  -4  22  11        7.24        6.17      1.12 o 
  -3  22  11        1.46        2.81      1.11 o 
  -2  22  11       25.07       24.41      2.25 o 
  -1  22  11        3.14       14.02      3.01 o 
   0  22  11        2.03        5.22      2.90 o 
  -6  23  11        1.67        1.49      1.36 o 
  -5  23  11       20.70       27.31      1.59 o 
  -4  23  11       17.49       20.60      1.46 o 
  -3  23  11        1.95        1.18      1.80 o 
  -2  23  11       17.53       22.03      2.21 o 
  -1  23  11       41.56       34.42      3.71 o 
  -6  24  11       20.33       17.64      1.56 o 
  -5  24  11        6.67        9.62      1.34 o 
  -4  24  11        7.83        9.09      1.24 o 
  -3  24  11        1.14        0.42      1.80 o 
  -2  24  11        9.01       12.55      2.14 o 
  -1  24  11       12.97       14.72      3.13 o 
  -6  25  11       11.26       15.60      1.50 o 
  -5  25  11        0.74        4.82      1.29 o 
  -4  25  11       10.45       10.91      1.28 o 
  -3  25  11        9.63        6.94      1.96 o 
  -2  25  11        9.73       16.69      3.25 o 
  -1  25  11       10.66        9.04      3.13 o 
  -5  26  11        2.50        5.32      1.51 o 
  -4  26  11        6.39       10.43      3.01 o 
  -3  26  11        5.36        9.50      3.01 o 
  -2  26  11        5.78       11.47      3.13 o 
  -4  27  11       24.67       30.60      3.71 o 
  -3  27  11        7.30       11.59      3.13 o 
  -8   0  12        2.08        0.35      2.32 o 
  -7   0  12        6.68        6.49      2.32 o 
  -6   0  12        0.01        0.35      2.20 o 
  -5   0  12       68.52       63.63      3.36 o 
  -4   0  12        3.51       11.81      2.55 o 
  -3   0  12       32.37       30.02      2.67 o 
  -2   0  12        6.23       15.65      2.32 o 
  -1   0  12        0.23        5.22      2.32 o 
   0   0  12        0.07       -0.12      2.32 o 
  -8   1  12        6.63        6.19      1.76 o 
  -7   1  12        1.90        1.19      1.60 o 
  -6   1  12        1.95        2.20      1.62 o 
  -5   1  12       17.00       21.15      1.88 o 
  -4   1  12       51.78       47.94      1.56 o 
  -3   1  12       22.38       24.15      2.01 o 
  -2   1  12       66.52       60.15      2.21 o 
  -1   1  12        1.35       11.72      1.68 o 
   0   1  12        8.17        9.67      1.76 o 
  -8   2  12       24.56       19.18      2.01 o 
  -7   2  12        3.05        4.51      1.80 o 
  -6   2  12        0.73        0.62      1.60 o 
  -5   2  12       28.75       30.18      2.05 o 
  -4   2  12        4.66       13.14      1.20 o 
  -3   2  12        3.42        8.61      1.85 o 
  -2   2  12        2.94        6.39      1.63 o 
  -1   2  12       87.27       93.94      2.45 o 
   0   2  12       16.22       15.68      1.88 o 
  -8   3  12       29.41       34.04      2.36 o 
  -7   3  12        1.83        3.01      1.64 o 
  -6   3  12        0.65        2.01      1.51 o 
  -5   3  12        7.69        7.49      1.31 o 
  -4   3  12       14.05       21.16      1.53 o 
  -3   3  12       73.46       55.44      2.90 o 
  -2   3  12        8.13        6.71      1.68 o 
  -1   3  12        3.45       21.73      1.88 o 
   0   3  12        2.22        5.12      1.72 o 
  -8   4  12       58.57       69.73      2.62 o 
  -7   4  12        4.64        5.50      1.68 o 
  -6   4  12        6.18        3.57      1.60 o 
  -5   4  12        5.41        9.13      1.29 o 
  -4   4  12       78.98       78.10      2.00 o 
  -3   4  12       19.33       27.41      2.01 o 
  -2   4  12        8.55        7.20      1.68 o 
  -1   4  12       25.50       21.97      2.03 o 
   0   4  12        4.95        7.09      2.03 o 
  -8   5  12       29.20       37.10      2.33 o 
  -7   5  12        9.83        8.63      1.72 o 
  -6   5  12        8.37        6.39      1.67 o 
  -5   5  12       11.76       13.37      1.38 o 
  -4   5  12       38.88       56.45      1.85 o 
  -3   5  12       54.30       70.26      2.90 o 
  -2   5  12        5.68        6.94      1.61 o 
  -1   5  12        3.99        7.02      1.63 o 
   0   5  12        0.19       -0.07      2.03 o 
  -8   6  12        9.49       14.14      1.96 o 
  -7   6  12       20.16       16.83      1.88 o 
  -6   6  12        1.15        2.94      1.60 o 
  -5   6  12       84.42       75.32      1.93 o 
  -4   6  12       92.48       93.07      2.10 o 
  -3   6  12      147.21      143.23      2.30 o 
  -2   6  12       30.96       22.22      1.91 o 
  -1   6  12        1.74        1.26      1.55 o 
   0   6  12        0.19       -0.33      1.55 o 
  -8   7  12        3.20        5.99      1.80 o 
  -7   7  12       27.07       27.43      2.67 o 
  -6   7  12       11.02        9.42      2.32 o 
  -5   7  12       27.08       31.22      1.73 o 
  -4   7  12       47.79       56.48      1.91 o 
  -3   7  12        7.35       21.36      2.71 o 
  -2   7  12        2.55        3.66      1.61 o 
  -1   7  12        0.13       -1.09      1.53 o 
   0   7  12        1.18        0.64      1.53 o 
  -8   8  12        1.86        1.68      1.75 o 
  -7   8  12       31.01       31.84      2.24 o 
  -6   8  12       10.83       10.99      2.26 o 
  -5   8  12       35.95       31.99      2.08 o 
  -4   8  12       50.48       55.55      2.30 o 
  -3   8  12       10.05       13.78      1.50 o 
  -2   8  12       16.12       13.19      1.70 o 
  -1   8  12        1.13       -0.87      1.53 o 
   0   8  12        0.29        1.47      1.58 o 
  -8   9  12        8.87       10.60      1.83 o 
  -7   9  12       12.89       12.74      1.83 o 
  -6   9  12       27.34       28.66      2.11 o 
  -5   9  12        5.00        6.27      1.36 o 
  -4   9  12       66.46       67.47      3.82 o 
  -3   9  12       56.16       58.94      1.96 o 
  -2   9  12        4.93        4.29      1.53 o 
  -1   9  12        5.60        3.57      1.53 o 
   0   9  12        6.78        6.75      1.64 o 
  -7  10  12        2.91        5.13      1.75 o 
  -6  10  12       71.29       74.91      2.52 o 
  -5  10  12       15.46       15.47      1.46 o 
  -4  10  12      105.39      107.11      4.99 o 
  -3  10  12       13.72       40.90      1.84 o 
  -2  10  12        3.43        1.60      1.50 o 
  -1  10  12       20.29       24.21      2.78 o 
   0  10  12       17.67       16.53      1.75 o 
  -7  11  12        0.66       -0.27      1.63 o 
  -6  11  12       30.76       34.89      1.69 o 
  -5  11  12       45.48       37.43      2.65 o 
  -4  11  12        6.69       16.49      1.45 o 
  -3  11  12      140.50      129.61      2.28 o 
  -2  11  12        2.91        5.26      1.30 o 
  -1  11  12       84.96       79.88      4.58 o 
   0  11  12        0.73        1.70      2.84 o 
  -7  12  12        0.68        0.18      1.67 o 
  -6  12  12       38.49       44.69      1.83 o 
  -5  12  12       28.88       29.80      1.70 o 
  -4  12  12        5.80        6.30      1.35 o 
  -3  12  12        7.75       16.20      1.50 o 
  -2  12  12       22.19       19.78      1.49 o 
  -1  12  12       28.78       44.84      2.26 o 
   0  12  12        0.25        3.66      1.62 o 
  -7  13  12        0.97        1.81      2.61 o 
  -6  13  12        2.00        4.29      1.37 o 
  -5  13  12       17.95       19.13      1.56 o 
  -4  13  12        4.81        3.82      1.31 o 
  -3  13  12        4.98        8.03      1.35 o 
  -2  13  12        4.38        4.21      1.31 o 
  -1  13  12       25.83       22.74      2.55 o 
  -7  14  12        6.12        8.37      1.81 o 
  -6  14  12        0.41        0.93      1.32 o 
  -5  14  12        0.42        1.10      1.29 o 
  -4  14  12        1.39        1.16      1.53 o 
  -3  14  12       38.58       40.49      1.74 o 
  -2  14  12        1.66       -0.24      1.75 o 
  -1  14  12        5.90        8.80      1.52 o 
  -7  15  12        1.72        1.74      1.73 o 
  -6  15  12        6.59        8.31      1.45 o 
  -5  15  12       10.19        9.91      1.40 o 
  -4  15  12        2.14        0.27      1.28 o 
  -3  15  12        6.93       10.52      1.39 o 
  -2  15  12       19.89       17.04      1.43 o 
  -1  15  12       20.20       24.48      1.86 o 
  -7  16  12       18.41       21.48      2.04 o 
  -6  16  12       21.02       21.49      1.58 o 
  -5  16  12        5.37        6.79      1.68 o 
  -4  16  12        1.51        0.97      1.28 o 
  -3  16  12       10.01       13.33      1.41 o 
  -2  16  12        6.57       11.92      1.31 o 
  -1  16  12       30.36       29.75      1.84 o 
  -6  17  12        1.62        2.73      1.73 o 
  -5  17  12        2.87        4.06      1.34 o 
  -4  17  12       18.88       18.17      1.43 o 
  -3  17  12        1.53        1.22      1.26 o 
  -2  17  12       79.45       66.66      1.83 o 
  -1  17  12        5.37        8.46      2.90 o 
  -6  18  12        5.81        7.44      1.58 o 
  -5  18  12       14.65       17.96      1.48 o 
  -4  18  12        4.65        2.40      1.24 o 
  -3  18  12        2.86        2.44      1.28 o 
  -2  18  12        4.64       12.44      1.68 o 
  -6  19  12       21.28       31.75      2.19 o 
  -5  19  12       13.78       18.25      1.60 o 
  -4  19  12        0.31       -0.11      1.24 o 
  -3  19  12        1.16        3.25      1.25 o 
  -2  19  12        2.81       12.29      2.90 o 
  -5  20  12       20.90       23.11      1.64 o 
  -4  20  12       12.92       10.47      1.37 o 
  -3  20  12       30.55       35.45      1.80 o 
  -2  20  12       52.97       42.42      3.36 o 
  -5  21  12        8.47       10.10      1.42 o 
  -4  21  12        5.02        8.18      1.39 o 
  -3  21  12       26.63       32.22      3.59 o 
  -6   0  13        1.31        2.78      2.43 o 
  -5   0  13        0.67        2.20      2.55 o 
  -4   0  13        0.00        8.23      2.55 o 
  -3   0  13       10.28        8.69      2.55 o 
  -2   0  13        0.18       -1.27      2.32 o 
  -6   1  13        8.11       14.08      1.92 o 
  -5   1  13        0.14       -1.64      1.64 o 
  -4   1  13       22.51       19.02      1.96 o 
  -3   1  13        2.62        3.31      1.68 o 
  -2   1  13        0.15       -1.22      1.68 o 
  -6   2  13       20.70       35.23      2.42 o 
  -5   2  13        2.23        2.20      1.72 o 
  -4   2  13        5.32        8.72      1.52 o 
  -3   2  13        6.99        9.95      1.80 o 
  -2   2  13        6.10        5.91      1.80 o 
  -6   3  13      105.70      106.64      2.78 o 
  -5   3  13        0.60        1.74      1.72 o 
  -4   3  13       11.45       20.63      1.66 o 
  -3   3  13       36.19       47.34      2.29 o 
  -2   3  13        2.33        2.39      1.72 o 
  -6   4  13      137.74      138.65      2.98 o 
  -5   4  13        1.87        5.51      1.76 o 
  -4   4  13       97.26       99.33      2.25 o 
  -3   4  13       62.35       69.07      2.57 o 
  -2   4  13        2.36       -1.62      1.64 o 
  -6   5  13       44.33       56.15      4.00 o 
  -5   5  13       11.62       13.52      1.88 o 
  -4   5  13       76.36       94.27      2.22 o 
  -3   5  13       72.99       84.15      2.19 o 
  -2   5  13        0.11        1.14      1.63 o 
  -6   6  13       11.17       16.10      1.96 o 
  -5   6  13        8.38       11.04      1.86 o 
  -4   6  13       40.02       46.25      1.94 o 
  -3   6  13       47.36       49.90      1.96 o 
  -2   6  13        6.82        2.96      1.75 o 
  -6   7  13        6.09        7.80      1.80 o 
  -5   7  13        3.33        3.40      1.72 o 
  -4   7  13       22.83       27.80      1.78 o 
  -3   7  13       19.17       21.20      2.07 o 
  -2   7  13        0.46       -0.82      1.63 o 
  -6   8  13       15.90       17.09      1.91 o 
  -5   8  13       22.09       26.98      1.69 o 
  -4   8  13        1.11        3.14      1.86 o 
  -3   8  13       25.07       28.33      1.79 o 
  -2   8  13       34.49       25.44      2.00 o 
  -6   9  13        1.98        3.75      1.70 o 
  -5   9  13        9.43       12.46      1.51 o 
  -4   9  13        3.74        6.59      1.47 o 
  -3   9  13       45.17       49.06      1.94 o 
  -6  10  13        1.24        3.07      1.70 o 
  -5  10  13        9.68       14.28      1.55 o 
  -4  10  13       12.58       16.92      1.59 o 
  -3  10  13       22.45       35.56      1.93 o 
  -5  11  13       34.42       34.74      1.77 o 
  -4  11  13        9.36        8.19      1.48 o 
  -3  11  13       27.34       24.47      1.71 o 
  -5  12  13       16.51       18.47      1.60 o 
  -4  12  13        6.69        7.82      1.48 o 
  -3  12  13       34.32       38.41      1.84 o 
  -5  13  13       10.58        9.27      2.78 o 
  -4  13  13        0.29        4.16      1.43 o 
                                                 
